# Supplementary material for: N-[(E)-4-Bromo­benzyl­idene]-2,3-di­methyl­aniline
Source: Acta Crystallogr Sect E Struct Rep Online. 2013 Apr 5;69(Pt 5):o630. doi: 10.1107/S1600536813008088 (PMC3647831; doi:10.1107/S1600536813008088)
Supplement: Supplementary file 2 [file e-69-0o630-Isup2.hkl]

# 
# h,k,l, Fc-squared, Fo-squared, sigma(Fo-squared) and status flag 
# 
data_I
_shelx_title ' P21n in P2(1)/n' 
_shelx_refln_list_code          4 
_shelx_F_calc_maximum      191.48 
_exptl_crystal_F_000       584.00 
_reflns_d_resolution_high  0.8255 
 
loop_ 
 _symmetry_equiv_pos_as_xyz 
 'x, y, z' 
 '-x+1/2, y+1/2, -z+1/2' 
 '-x, -y, -z' 
 'x-1/2, -y-1/2, z-1/2' 
 
_cell_length_a    12.9447 
_cell_length_b     7.8568 
_cell_length_c    14.4966 
_cell_angle_alpha  90.000 
_cell_angle_beta  113.384 
_cell_angle_gamma  90.000 
 
_shelx_F_squared_multiplier     1.000 
 
loop_ 
 _refln_index_h 
 _refln_index_k 
 _refln_index_l 
 _refln_F_squared_calc 
 _refln_F_squared_meas 
 _refln_F_squared_sigma 
 _refln_observed_status 
   2   0   0     1223.21     1209.59     38.30 o 
   4   0   0      150.89      153.36     13.83 o 
   6   0   0     4471.05     4655.35    144.33 o 
   8   0   0      262.90      390.57     33.47 o 
  10   0   0        1.56       -6.59     27.97 o 
  12   0   0        0.64       22.06     28.05 o 
  14   0   0        0.53       22.02     35.90 o 
   1   1   0     6117.17     6200.30    109.52 o 
   2   1   0    36663.30    36037.91   1064.81 o 
   3   1   0       31.01       45.52      4.62 o 
   4   1   0     1326.33     1291.99     23.52 o 
   5   1   0     2014.80     1899.08     33.43 o 
   6   1   0       15.22        7.87      9.76 o 
   7   1   0      520.30      528.94     21.14 o 
   8   1   0      331.04      299.20     18.01 o 
   9   1   0       79.11       89.70     16.97 o 
  10   1   0       46.54       21.66     18.25 o 
  11   1   0       16.01        8.91     20.33 o 
  12   1   0        4.51        2.42     23.08 o 
  13   1   0        3.41       -8.74     35.92 o 
  14   1   0        4.32       -6.81     33.72 o 
   0   2   0    19343.34    19729.71    416.88 o 
   1   2   0    11340.82    11295.65    218.28 o 
   2   2   0    11539.92    11286.68    199.36 o 
   3   2   0     8115.27     7768.95    139.44 o 
   4   2   0      101.80      116.41      9.13 o 
   5   2   0     1975.04     1932.66     34.33 o 
   6   2   0        3.25       -1.57     13.09 o 
   7   2   0        5.01      -12.72     10.47 o 
   8   2   0       93.90      115.57     20.74 o 
   9   2   0       45.73       67.14     18.89 o 
  10   2   0       14.46       18.69     24.96 o 
  11   2   0       20.99       34.26     29.02 o 
  12   2   0        0.35        6.30     32.37 o 
  13   2   0        0.22      -45.07     35.26 o 
  14   2   0        0.27       20.92     38.28 o 
   1   3   0     1856.13     1850.50     38.54 o 
   2   3   0      583.46      543.08     16.30 o 
   3   3   0      265.56      283.85     15.96 o 
   4   3   0     7533.08     7039.83    129.19 o 
   5   3   0      588.65      583.28     15.76 o 
   6   3   0      172.16      174.43     14.96 o 
   7   3   0        7.43        6.73     14.25 o 
   8   3   0       42.10       17.26     15.86 o 
   9   3   0       30.53       48.53     25.97 o 
  10   3   0       84.43      101.52     49.88 o 
  11   3   0       19.93       35.93     37.17 o 
  12   3   0        0.14        8.76     34.18 o 
  13   3   0        0.37      -13.06     42.96 o 
   0   4   0     2829.63     2958.64    106.96 o 
   1   4   0      466.62      456.14     13.58 o 
   2   4   0     5739.57     5470.90    102.16 o 
   3   4   0      680.04      696.44     22.87 o 
   4   4   0      311.78      264.37     20.75 o 
   5   4   0      471.34      488.72     21.12 o 
   6   4   0     1201.97     1141.47     45.81 o 
   7   4   0        1.63       -7.55     15.54 o 
   8   4   0       54.70       89.30     18.62 o 
   9   4   0       82.37       54.98     20.68 o 
  10   4   0        0.31      -15.24     35.56 o 
  11   4   0        6.58        9.65     34.53 o 
  12   4   0        0.45      -26.64     37.15 o 
  13   4   0        0.64        3.83     49.55 o 
   1   5   0     1437.60     1409.94     34.88 o 
   2   5   0      118.19      158.24     15.90 o 
   3   5   0      357.14      362.29     19.78 o 
   4   5   0      601.24      609.30     25.60 o 
   5   5   0      493.71      467.17     27.00 o 
   6   5   0      328.39      344.54     22.59 o 
   7   5   0      897.52      882.87     32.31 o 
   8   5   0       71.91       86.07     33.19 o 
   9   5   0        1.00        2.64     32.67 o 
  10   5   0       10.65      -21.12     34.26 o 
  11   5   0        0.71       17.37     38.11 o 
  12   5   0       16.53      -31.10     39.85 o 
   0   6   0      263.21      344.76     43.87 o 
   1   6   0       30.47       33.43     38.87 o 
   2   6   0       60.47       77.58     32.61 o 
   3   6   0      979.30      945.67     32.34 o 
   4   6   0       85.31       56.50     19.20 o 
   5   6   0      573.48      604.36     38.83 o 
   6   6   0        6.94       14.21     29.30 o 
   7   6   0       53.18       61.18     43.17 o 
   8   6   0      126.78      140.63     35.97 o 
   9   6   0       37.62       76.94     40.57 o 
  10   6   0       12.25       48.21     40.38 o 
  11   6   0        0.78      -14.37     40.80 o 
   1   7   0        0.57       31.44     30.12 o 
   2   7   0      168.41      232.75     46.12 o 
   3   7   0       27.09       -9.99     54.56 o 
   4   7   0       55.44       89.75     61.76 o 
   5   7   0       41.15       18.66     31.21 o 
   6   7   0      159.10      146.03     37.32 o 
   7   7   0       43.71       70.69     39.34 o 
   8   7   0        7.40       -8.41     39.09 o 
   9   7   0       26.06       -2.31     41.24 o 
   1   8   0       50.00       40.97     55.36 o 
   2   8   0       12.21       86.12     58.14 o 
   3   8   0       84.64      159.14     65.37 o 
   4   8   0        0.49       38.16     66.73 o 
   5   8   0        4.27       33.77     72.13 o 
   6   8   0        3.25       30.37     79.52 o 
   7   8   0       24.14      -41.96     80.73 o 
   3   9   0       11.15        3.20     70.73 o 
   4   9   0       20.68       50.95     82.73 o 
 -13   0   1        0.29        9.96     47.35 o 
 -11   0   1       35.10       38.02     25.71 o 
  -9   0   1       66.70      117.40     36.29 o 
  -7   0   1      436.35      389.69     28.94 o 
  -5   0   1       19.97       -7.20     11.39 o 
  -3   0   1    18667.77    17935.42    519.20 o 
   1   0   1     1622.39     1599.71     52.59 o 
   3   0   1     1051.72     1055.24     36.52 o 
   5   0   1     8771.33     9036.25    267.62 o 
   7   0   1      849.66      924.41     43.40 o 
   9   0   1       57.98       30.59     28.99 o 
  11   0   1       18.75       17.78     35.57 o 
  13   0   1        0.98       25.93     34.08 o 
 -14   1   1        1.71       37.74     29.80 o 
 -13   1   1       10.77       -9.25     25.03 o 
 -12   1   1        1.83       -4.96     19.17 o 
 -11   1   1       32.06       -5.24     19.54 o 
 -10   1   1        7.17        4.32     17.83 o 
  -9   1   1      258.55      281.97     19.51 o 
  -8   1   1      646.05      655.18     23.31 o 
  -7   1   1      289.00      297.58     21.92 o 
  -6   1   1      247.47      255.34     16.41 o 
  -5   1   1     1348.81     1242.37     27.52 o 
  -4   1   1     1762.68     1709.82     34.18 o 
  -3   1   1     1566.43     1549.71     30.37 o 
  -2   1   1    10479.45    10352.29    221.48 o 
  -1   1   1      599.76      612.65     16.71 o 
   0   1   1      823.39      831.93     19.66 o 
   1   1   1       65.73       77.21     18.39 o 
   2   1   1     4084.93     4178.34     72.97 o 
   3   1   1     2172.56     2104.94     39.18 o 
   4   1   1     3362.03     3222.13     59.02 o 
   5   1   1      954.10     1064.77     24.39 o 
   6   1   1     1275.15     1201.97     28.34 o 
   7   1   1     1149.19     1140.92     49.22 o 
   8   1   1       24.00        9.01     13.94 o 
   9   1   1       15.83       19.78     16.54 o 
  10   1   1       46.42       32.92     19.60 o 
  11   1   1        4.27       28.90     22.29 o 
  12   1   1       14.36      -16.99     31.17 o 
  13   1   1        0.28      -25.02     34.02 o 
 -14   2   1        4.75        7.00     38.09 o 
 -13   2   1        0.40       18.51     36.15 o 
 -12   2   1        0.34       20.22     29.33 o 
 -11   2   1       17.63        2.42     26.62 o 
 -10   2   1      260.60      271.01     29.47 o 
  -9   2   1       72.35       86.64     16.46 o 
  -8   2   1        0.08       -3.55     14.47 o 
  -7   2   1       34.98       38.79     12.28 o 
  -6   2   1      876.58      816.26     19.59 o 
  -5   2   1       25.17       18.21      6.98 o 
  -4   2   1     4903.63     4720.00     74.26 o 
  -3   2   1        2.17       -2.08      5.71 o 
  -2   2   1    10143.42     9902.73    247.69 o 
  -1   2   1     6504.19     7047.82    211.69 o 
   0   2   1    19838.44    20985.60    313.06 o 
   1   2   1       34.86       36.63      5.94 o 
   2   2   1    11230.53    11064.61    195.70 o 
   3   2   1     2107.61     2323.15     38.30 o 
   4   2   1      186.73      177.39      8.87 o 
   5   2   1       71.08       72.54      8.46 o 
   6   2   1     1309.56     1295.99     26.89 o 
   7   2   1        6.56       11.38     10.52 o 
   8   2   1      826.91      787.58     23.03 o 
   9   2   1        5.25       10.55     16.65 o 
  10   2   1       52.60       77.14     41.58 o 
  11   2   1        3.18      -20.46     27.22 o 
  12   2   1        2.14      -49.07     32.71 o 
  13   2   1        0.41      -12.33     37.04 o 
 -13   3   1        1.27        0.29     35.64 o 
 -12   3   1        2.42      -38.82     31.10 o 
 -11   3   1       68.58      103.81     31.15 o 
 -10   3   1        5.69        7.67     26.88 o 
  -9   3   1       22.48      -25.40     23.14 o 
  -8   3   1      693.22      679.52     30.21 o 
  -7   3   1      143.76      170.02     19.74 o 
  -6   3   1      321.90      311.69     17.17 o 
  -5   3   1     2311.11     2303.89     40.09 o 
  -4   3   1      593.42      604.84     18.77 o 
  -3   3   1     2535.54     2510.05     50.24 o 
  -2   3   1     4361.07     4425.12    133.71 o 
  -1   3   1      280.93      297.50      9.68 o 
   0   3   1       19.53        6.35      5.81 o 
   1   3   1    12704.97    12665.30    238.67 o 
   2   3   1     1332.27     1362.92     30.52 o 
   3   3   1     1373.48     1249.48     29.41 o 
   4   3   1      228.02      237.22     10.06 o 
   5   3   1      285.02      317.79     15.14 o 
   6   3   1      300.72      338.21     18.22 o 
   7   3   1      128.87      118.35     16.48 o 
   8   3   1      213.11      208.22     20.12 o 
   9   3   1      113.77      114.70     19.87 o 
  10   3   1       17.16        2.70     29.43 o 
  11   3   1        0.61      -17.37     32.63 o 
  12   3   1        0.96        3.93     45.05 o 
  13   3   1       17.54        3.39     39.23 o 
 -13   4   1        1.57       -0.09     54.94 o 
 -12   4   1        0.56      -40.80     35.47 o 
 -11   4   1       21.62       30.48     32.81 o 
 -10   4   1       46.78       46.79     29.34 o 
  -9   4   1       36.89       45.46     27.90 o 
  -8   4   1        0.44       14.25     17.21 o 
  -7   4   1       68.71       92.07     16.14 o 
  -6   4   1       10.85        9.52     13.48 o 
  -5   4   1       89.18       97.45     13.64 o 
  -4   4   1      428.28      392.29     17.71 o 
  -3   4   1     1812.43     1585.70     36.67 o 
  -2   4   1      987.13      976.05     30.30 o 
  -1   4   1     4626.61     4523.28     72.05 o 
   0   4   1      327.68      361.86     12.94 o 
   1   4   1      106.46      127.03      8.57 o 
   2   4   1     1282.58     1274.23     31.08 o 
   3   4   1     4585.38     4336.12     83.68 o 
   4   4   1       78.54       87.44     14.62 o 
   5   4   1      715.15      741.88     25.69 o 
   6   4   1       11.79      -10.33     15.05 o 
   7   4   1      177.24      201.42     19.48 o 
   8   4   1       24.30       27.01     18.65 o 
   9   4   1       29.49       17.10     19.69 o 
  10   4   1       41.45       37.00     22.93 o 
  11   4   1       20.03       10.93     34.99 o 
  12   4   1        3.19       29.78     37.92 o 
 -12   5   1        3.97       12.87     40.09 o 
 -11   5   1        0.66       28.73     37.11 o 
 -10   5   1       12.71       55.04     49.35 o 
  -9   5   1        9.90       19.40     34.17 o 
  -8   5   1        4.77        9.70     26.85 o 
  -7   5   1       88.16       68.32     41.89 o 
  -6   5   1       58.60       42.97     24.00 o 
  -5   5   1       16.66       28.88     20.84 o 
  -4   5   1       33.07       43.66     14.99 o 
  -3   5   1      329.48      319.81     18.65 o 
  -2   5   1      769.60      814.34     31.15 o 
  -1   5   1       19.08        2.26     13.28 o 
   0   5   1     1666.49     1720.96     42.45 o 
   1   5   1      900.58      878.68     26.71 o 
   2   5   1      202.40      213.95     16.93 o 
   3   5   1       27.28       37.11     15.41 o 
   4   5   1     1550.73     1494.31     38.92 o 
   5   5   1       78.10       91.35     18.33 o 
   6   5   1       86.46       87.76     25.78 o 
   7   5   1       45.94       53.92     28.40 o 
   8   5   1       54.36       53.51     22.07 o 
   9   5   1        0.94        5.17     32.35 o 
  10   5   1       12.67       -8.31     35.85 o 
  11   5   1        2.77        2.26     38.82 o 
 -11   6   1       16.29       41.00     63.54 o 
 -10   6   1        7.16       75.95     40.42 o 
  -9   6   1       25.01       66.54     35.88 o 
  -8   6   1       38.06       46.55     34.53 o 
  -7   6   1      113.79       93.59     32.49 o 
  -6   6   1        8.79        4.70     29.20 o 
  -5   6   1      232.25      205.20     30.25 o 
  -4   6   1       95.59      131.71     28.60 o 
  -3   6   1      182.45      195.52     19.99 o 
  -2   6   1      211.49      225.42     26.94 o 
  -1   6   1      262.19      297.28     27.68 o 
   0   6   1      750.88      733.55     37.72 o 
   1   6   1        3.23      -11.36     24.14 o 
   2   6   1     1334.14     1341.52     45.05 o 
   3   6   1        5.29       26.47     18.76 o 
   4   6   1       67.77       43.71     19.86 o 
   5   6   1      283.73      276.53     24.48 o 
   6   6   1       33.53       17.93     21.42 o 
   7   6   1        0.71      -14.90     32.15 o 
   8   6   1       32.95       66.86     35.35 o 
   9   6   1        3.82        4.77     36.63 o 
  10   6   1        2.37      -41.29     40.01 o 
 -10   7   1        2.11      -22.49     54.04 o 
  -9   7   1        2.18       11.94     44.25 o 
  -8   7   1        0.51        7.12     46.25 o 
  -7   7   1       67.55      120.71     40.28 o 
  -6   7   1       92.42       92.54     54.28 o 
  -5   7   1      265.13      345.38     39.32 o 
  -4   7   1       43.99       38.37     58.96 o 
  -3   7   1       36.41       45.97     53.96 o 
  -2   7   1       13.73       45.56     47.36 o 
  -1   7   1      182.54      217.67     51.53 o 
   0   7   1      168.97      162.40     32.40 o 
   1   7   1      301.47      280.96     33.11 o 
   2   7   1      123.04       91.12     29.76 o 
   3   7   1      304.87      329.33     76.72 o 
   4   7   1       16.12      -28.57     56.55 o 
   5   7   1       72.94       80.12     60.07 o 
   6   7   1      117.93      116.43     37.87 o 
   7   7   1       48.79       48.78     60.56 o 
   8   7   1        4.51      -26.10     70.23 o 
   9   7   1        5.54       61.65     48.65 o 
  -8   8   1        4.47     -102.10     86.31 o 
  -7   8   1       44.20       51.16     83.54 o 
  -6   8   1       27.97      141.28     81.53 o 
  -5   8   1       12.65       74.93     74.13 o 
  -4   8   1        1.29       41.76     66.53 o 
  -3   8   1       49.21       52.57     63.16 o 
  -2   8   1       25.76       32.17     57.35 o 
  -1   8   1      114.90      164.78     58.79 o 
   0   8   1        5.43       69.73     50.15 o 
   2   8   1        3.27       13.59     58.54 o 
   3   8   1      153.06      281.44     70.61 o 
   4   8   1      254.24      187.96     71.66 o 
   5   8   1      118.35      161.77     76.79 o 
   6   8   1       17.31      -57.95     76.73 o 
   7   8   1       15.90       63.14     88.32 o 
  -4   9   1        6.56       67.93     83.12 o 
  -3   9   1        1.56       53.94     73.12 o 
  -2   9   1       10.82       68.73     65.94 o 
 -14   0   2        0.21       23.19     33.69 o 
 -12   0   2        3.15       12.38     26.84 o 
 -10   0   2      451.24      411.52     28.21 o 
  -8   0   2     1407.48     1332.84     44.10 o 
  -6   0   2      213.51      177.68     30.77 o 
  -4   0   2     1158.60     1184.93     31.15 o 
  -2   0   2     2096.15     2190.44     49.59 o 
   0   0   2     2504.27     2675.43     58.28 o 
   2   0   2     8093.59     8095.76    173.32 o 
   4   0   2      997.04      908.38     26.78 o 
   6   0   2      742.48      790.63     39.54 o 
   8   0   2      150.17      108.46     28.01 o 
  10   0   2      238.04      283.89     38.64 o 
  12   0   2        0.18      -60.14     41.96 o 
 -14   1   2        2.70      -14.64     26.86 o 
 -13   1   2       16.42      -10.95     27.94 o 
 -12   1   2       44.25       62.94     19.33 o 
 -11   1   2        3.77       22.31     17.00 o 
 -10   1   2        6.42       -3.08     17.49 o 
  -9   1   2      158.20      182.24     17.36 o 
  -8   1   2      170.35      215.07     36.87 o 
  -7   1   2      145.44      158.85     26.78 o 
  -6   1   2     1062.04      998.35     25.16 o 
  -5   1   2      967.30      946.92     23.48 o 
  -4   1   2     2550.29     2544.36     48.74 o 
  -3   1   2     8618.12     8566.23    149.39 o 
  -2   1   2     8624.15     8708.34    187.46 o 
  -1   1   2     2282.10     2362.41     42.59 o 
   0   1   2       93.83       92.15      5.56 o 
   1   1   2     1275.98     1267.62     24.07 o 
   2   1   2     3649.65     3687.27     65.46 o 
   3   1   2     6667.14     7015.28    122.49 o 
   4   1   2     4397.88     4629.74     83.18 o 
   5   1   2      745.73      758.25     20.57 o 
   6   1   2        7.96       11.47     10.82 o 
   7   1   2        1.49       -8.76     13.92 o 
   8   1   2       37.72       63.05     17.58 o 
   9   1   2       23.07       14.51     20.42 o 
  10   1   2        9.40      -16.43     20.49 o 
  11   1   2        1.68       -1.03     23.03 o 
  12   1   2        7.88       43.77     34.57 o 
  13   1   2        0.20      -28.05     36.00 o 
 -14   2   2       23.03       77.28     38.38 o 
 -13   2   2        9.40       -3.05     33.56 o 
 -12   2   2       15.00       -0.98     35.07 o 
 -11   2   2      115.53      133.00     38.00 o 
 -10   2   2        0.37        4.38     18.51 o 
  -9   2   2      409.07      318.68     32.52 o 
  -8   2   2       50.00       38.23     14.00 o 
  -7   2   2      994.66      928.14     26.56 o 
  -6   2   2        2.30      -12.63     10.22 o 
  -5   2   2     1702.79     1648.08     30.17 o 
  -4   2   2       11.55       27.63     10.85 o 
  -3   2   2     1689.42     1797.46     32.03 o 
  -2   2   2       26.55       34.37      5.43 o 
  -1   2   2     9848.81    10192.92    333.23 o 
   0   2   2       13.45       20.37      4.32 o 
   1   2   2     4258.93     4245.95     65.86 o 
   2   2   2      224.77      229.35     11.01 o 
   3   2   2       17.35       24.45      6.13 o 
   4   2   2      220.58      244.85     10.71 o 
   5   2   2     2593.93     2591.43     44.82 o 
   6   2   2      322.74      335.64     15.10 o 
   7   2   2      560.02      588.94     19.29 o 
   8   2   2       63.00       57.50     13.84 o 
   9   2   2        3.62       16.54     23.69 o 
  10   2   2        1.55       12.67     27.84 o 
  11   2   2        0.73      -54.97     38.36 o 
  12   2   2       26.54       38.96     36.77 o 
  13   2   2        0.30      -19.63     63.03 o 
 -14   3   2        4.25      -48.42     38.33 o 
 -13   3   2       24.00       21.97     36.92 o 
 -12   3   2       33.09       29.91     33.23 o 
 -11   3   2       41.72       12.15     29.42 o 
 -10   3   2       59.90       34.16     27.23 o 
  -9   3   2      131.60       95.32     26.27 o 
  -8   3   2      168.26      199.12     25.82 o 
  -7   3   2      691.58      665.86     26.03 o 
  -6   3   2     1454.65     1356.27     31.17 o 
  -5   3   2       77.84       91.97      8.31 o 
  -4   3   2       83.27       85.45      6.70 o 
  -3   3   2     2838.11     2790.52     45.70 o 
  -2   3   2       17.28       23.92      6.86 o 
  -1   3   2     1431.65     1430.65     38.03 o 
   0   3   2     3544.42     3623.81     59.16 o 
   1   3   2       17.17       10.56      5.08 o 
   2   3   2       53.58       48.35      5.81 o 
   3   3   2     2213.48     2232.99     38.33 o 
   4   3   2      172.23      202.86     10.61 o 
   5   3   2        3.82       11.84      8.66 o 
   6   3   2      959.02      894.24     28.28 o 
   7   3   2       62.87       44.37     16.95 o 
   8   3   2       49.71       58.81     17.82 o 
   9   3   2        0.62       11.34     19.46 o 
  10   3   2        0.32       -8.38     30.01 o 
  11   3   2        4.16       -9.25     33.36 o 
  12   3   2        0.13      -24.86     36.26 o 
 -13   4   2       11.10       31.42     39.23 o 
 -12   4   2        7.62       33.76     34.61 o 
 -11   4   2        0.06       24.87     32.83 o 
 -10   4   2       65.75       77.34     36.78 o 
  -9   4   2      441.32      445.47     43.43 o 
  -8   4   2      830.17      737.47    112.08 o 
  -7   4   2       16.36        6.42     18.17 o 
  -6   4   2       18.44        8.09     13.16 o 
  -5   4   2       28.33       32.30     12.42 o 
  -4   4   2      271.26      254.14     19.96 o 
  -3   4   2     2012.05     1883.98     41.13 o 
  -2   4   2     1118.39     1057.45     21.77 o 
  -1   4   2       54.56       45.48      8.39 o 
   0   4   2      287.72      310.73     13.30 o 
   1   4   2      104.99      102.33     10.60 o 
   2   4   2      352.59      350.47     17.47 o 
   3   4   2       20.57       20.78     12.21 o 
   4   4   2      700.34      627.08     36.83 o 
   5   4   2        3.12       17.73     14.81 o 
   6   4   2        1.55        4.34     15.68 o 
   7   4   2      103.76      112.71     19.43 o 
   8   4   2      192.54      203.24     26.91 o 
   9   4   2       70.07       45.10     22.36 o 
  10   4   2        3.77       12.54     24.31 o 
  11   4   2        3.03      -25.18     36.36 o 
  12   4   2       23.92       13.91     38.75 o 
 -12   5   2       17.15       22.92     39.69 o 
 -11   5   2       40.75       51.32     35.89 o 
 -10   5   2       21.40      -14.80     33.56 o 
  -9   5   2       60.95       71.71     33.10 o 
  -8   5   2       32.08       32.93     36.47 o 
  -7   5   2        8.75       55.90     34.77 o 
  -6   5   2      177.96      230.60     28.32 o 
  -5   5   2      699.21      636.54     73.15 o 
  -4   5   2        4.17        7.72     20.94 o 
  -3   5   2      592.25      578.55     22.56 o 
  -2   5   2       45.94       64.30     19.62 o 
  -1   5   2       22.40       30.47     14.23 o 
   0   5   2       92.03       97.36     14.09 o 
   1   5   2      461.15      450.65     20.59 o 
   2   5   2        5.05       23.59     14.87 o 
   3   5   2      334.31      350.98     20.57 o 
   4   5   2        2.86      -22.77     15.18 o 
   5   5   2      259.39      285.35     21.71 o 
   6   5   2       51.26       86.93     19.70 o 
   7   5   2        2.29        2.84     20.29 o 
   8   5   2       20.50        2.19     21.73 o 
   9   5   2       44.47       38.16     25.10 o 
  10   5   2        0.61      -21.60     42.86 o 
  11   5   2        4.40       -5.52     41.76 o 
 -11   6   2       44.08       33.92     41.80 o 
 -10   6   2       13.14       29.46     40.55 o 
  -9   6   2        3.52        0.00     33.48 o 
  -8   6   2       15.71       -6.22     89.82 o 
  -7   6   2       41.38       41.15     34.48 o 
  -6   6   2      140.04      139.85     31.46 o 
  -5   6   2      282.95      330.91     32.42 o 
  -4   6   2      156.83      150.83     28.20 o 
  -3   6   2      102.09       64.35     24.81 o 
  -2   6   2       87.94      131.09     28.00 o 
  -1   6   2      160.54      181.26     26.39 o 
   0   6   2      107.97      104.78     25.56 o 
   1   6   2       39.93       44.18     24.63 o 
   2   6   2      236.96      234.54     29.53 o 
   3   6   2       17.38       13.04     18.82 o 
   4   6   2       57.84       54.98     20.39 o 
   5   6   2      150.42      156.70     23.90 o 
   6   6   2       37.96       15.88     21.42 o 
   7   6   2       29.78       27.48     23.78 o 
   8   6   2        0.19       -3.03     38.36 o 
   9   6   2        2.30      -53.59     70.93 o 
  10   6   2       50.42       54.54     42.32 o 
 -10   7   2       12.87      -35.91     42.33 o 
  -9   7   2       19.48      119.11     42.63 o 
  -8   7   2        2.84       12.35     37.24 o 
  -7   7   2       24.08       34.62     37.14 o 
  -6   7   2       60.05       61.96     36.38 o 
  -5   7   2        0.90      111.68     64.13 o 
  -4   7   2      185.31      245.53     67.23 o 
  -3   7   2       14.46      107.90     58.15 o 
  -2   7   2       10.90        4.40     48.95 o 
  -1   7   2        9.92        4.00     45.96 o 
   0   7   2      359.89      424.89     36.99 o 
   1   7   2        0.46       -4.72     28.59 o 
   2   7   2       66.48      110.89     32.65 o 
   3   7   2        2.79        6.25     31.87 o 
   4   7   2       13.56       21.11     29.50 o 
   5   7   2       19.30       52.50     34.25 o 
   6   7   2       23.58       32.64     36.13 o 
   7   7   2        5.97       -5.12     38.42 o 
   8   7   2       54.36       46.97     77.25 o 
  -8   8   2       10.32      -38.96     88.91 o 
  -7   8   2        1.13      119.88     86.11 o 
  -6   8   2      112.65       95.98     79.58 o 
  -5   8   2        0.17       50.55     74.32 o 
  -4   8   2       28.70       39.97     71.74 o 
  -3   8   2        0.10       98.50     63.73 o 
  -2   8   2       54.35       80.35     56.76 o 
  -1   8   2       31.12       23.78     53.56 o 
   0   8   2        5.20       -2.60     43.76 o 
   1   8   2       88.24       49.38     44.18 o 
   2   8   2       50.14       44.57     44.17 o 
   3   8   2        0.14      -53.34     63.93 o 
   4   8   2        2.43      -15.58     65.93 o 
   5   8   2        0.09       25.17     73.52 o 
   6   8   2        4.55      -34.37     73.53 o 
  -5   9   2        0.42        7.19     84.91 o 
  -4   9   2       22.30       63.54     75.73 o 
  -3   9   2        6.94       50.35     72.53 o 
  -2   9   2        0.40      -22.98     65.93 o 
  -1   9   2       15.93       26.38     60.14 o 
 -15   0   3       14.61        6.35     35.53 o 
 -13   0   3       16.94       27.66     28.47 o 
 -11   0   3     2166.10     1999.70     59.60 o 
  -9   0   3       86.22       96.36     23.90 o 
  -7   0   3        5.44       12.75     13.07 o 
  -5   0   3    11870.29    11437.72    246.91 o 
  -3   0   3     6224.72     6090.48    193.85 o 
  -1   0   3       14.13       30.78      4.52 o 
   1   0   3     2421.50     2533.75     85.05 o 
   3   0   3     3267.03     3094.89     71.24 o 
   5   0   3        4.45        5.39     15.98 o 
   7   0   3      209.85      183.23     27.43 o 
   9   0   3       91.03      146.37     33.39 o 
  11   0   3      162.86      108.22     43.61 o 
  13   0   3       14.05      -24.20     36.50 o 
 -15   1   3        6.17       24.49     39.87 o 
 -14   1   3        0.21       29.82     62.73 o 
 -13   1   3      319.24      306.08     24.47 o 
 -12   1   3       93.40      133.91     19.90 o 
 -11   1   3       22.75       36.10     16.60 o 
 -10   1   3      138.39      148.50     16.32 o 
  -9   1   3      711.20      678.98     21.70 o 
  -8   1   3       17.26       17.45     11.12 o 
  -7   1   3      770.58      741.49     24.33 o 
  -6   1   3     2013.92     1909.39     34.92 o 
  -5   1   3      380.26      398.62     12.86 o 
  -4   1   3     3631.33     3607.07     58.15 o 
  -3   1   3     2776.22     2723.86     51.27 o 
  -2   1   3     1872.40     1932.16     36.66 o 
  -1   1   3     4920.71     5056.25     88.60 o 
   0   1   3     1677.92     1732.25     32.42 o 
   1   1   3      120.99      103.39      7.66 o 
   2   1   3     3236.44     3288.49     74.33 o 
   3   1   3      410.31      422.01     13.76 o 
   4   1   3     1124.80     1138.13     26.03 o 
   5   1   3     1161.11     1174.45     27.80 o 
   6   1   3        5.40       -9.47     10.87 o 
   7   1   3      141.31      157.85     16.01 o 
   8   1   3       90.22      106.67     20.15 o 
   9   1   3       50.20        7.77     23.09 o 
  10   1   3       34.19       14.37     24.87 o 
  11   1   3        1.86       21.58     30.70 o 
  12   1   3        0.06        4.58     40.36 o 
  13   1   3       37.72       27.57     72.44 o 
 -14   2   3        9.33       15.50     42.76 o 
 -13   2   3       62.40      110.16     35.29 o 
 -12   2   3       33.04      -19.30     29.73 o 
 -11   2   3      352.85      391.33     57.42 o 
 -10   2   3      734.04      761.55     29.82 o 
  -9   2   3      172.18      161.02     18.37 o 
  -8   2   3     1101.01     1022.28     29.93 o 
  -7   2   3      136.72      132.77     15.05 o 
  -6   2   3     2290.50     2180.79     76.64 o 
  -5   2   3      109.03      117.57     11.25 o 
  -4   2   3      406.04      407.81     14.77 o 
  -3   2   3       13.26       18.37      6.79 o 
  -2   2   3     2643.17     2649.54     50.02 o 
  -1   2   3        2.92        8.77      5.19 o 
   0   2   3     5838.13     5805.77    104.37 o 
   1   2   3      798.92      816.81     16.73 o 
   2   2   3      297.78      287.83     10.04 o 
   3   2   3       11.12       15.03      7.60 o 
   4   2   3      278.99      251.85     12.63 o 
   5   2   3        5.63       12.94     13.03 o 
   6   2   3      315.98      341.51     15.92 o 
   7   2   3       40.63       27.65     13.99 o 
   8   2   3        5.67       11.51     14.62 o 
   9   2   3       43.35      -23.25     45.47 o 
  10   2   3       26.05       26.26     30.00 o 
  11   2   3       42.23       -1.11     33.13 o 
  12   2   3       38.93       45.53     65.95 o 
 -14   3   3        1.28       70.44     39.24 o 
 -13   3   3        3.12      -38.97     35.65 o 
 -12   3   3       61.33       71.82     32.76 o 
 -11   3   3        6.98       16.05     41.66 o 
 -10   3   3       31.69       31.18     27.70 o 
  -9   3   3       12.89       15.57     23.72 o 
  -8   3   3       24.37       18.04     20.25 o 
  -7   3   3     1260.32     1135.52     42.27 o 
  -6   3   3      313.43      287.92     12.38 o 
  -5   3   3       36.06       42.19      7.26 o 
  -4   3   3       10.34        8.38      6.15 o 
  -3   3   3      940.67      898.24     18.51 o 
  -2   3   3      223.34      207.40     11.75 o 
  -1   3   3     3871.75     3900.43     66.99 o 
   0   3   3      475.95      469.39     12.55 o 
   1   3   3      163.87      146.61      8.12 o 
   2   3   3      212.53      211.39     16.85 o 
   3   3   3      806.57      792.49     18.66 o 
   4   3   3      114.57      130.82     10.77 o 
   5   3   3      874.54      821.73     21.17 o 
   6   3   3        6.27      -19.78     21.43 o 
   7   3   3      198.78      206.44     20.60 o 
   8   3   3       21.86       26.34     18.95 o 
   9   3   3        4.63       -3.07     20.22 o 
  10   3   3       25.52       40.96     32.40 o 
  11   3   3       15.93      -28.85     35.76 o 
  12   3   3        0.04       -9.32     37.61 o 
 -13   4   3       32.78       62.70     37.33 o 
 -12   4   3       21.42       68.46     36.28 o 
 -11   4   3       25.86       60.35     32.92 o 
 -10   4   3      102.76       83.29     31.51 o 
  -9   4   3      552.28      534.53     38.48 o 
  -8   4   3      399.13      300.79     31.72 o 
  -7   4   3       36.73       57.51     23.12 o 
  -6   4   3      144.38      141.82     24.25 o 
  -5   4   3     2069.67     2038.53     45.54 o 
  -4   4   3       32.35       45.02     10.70 o 
  -3   4   3     1806.33     1934.96     57.72 o 
  -2   4   3     1630.16     1703.75     31.65 o 
  -1   4   3       29.56       28.96      8.42 o 
   0   4   3      747.44      745.02     18.07 o 
   1   4   3     2151.57     1952.78     35.06 o 
   2   4   3       23.07       11.61     20.77 o 
   3   4   3      187.52      187.97     16.87 o 
   4   4   3      181.64      203.89     17.79 o 
   5   4   3        0.03       -6.43     15.48 o 
   6   4   3      101.44      102.96     18.98 o 
   7   4   3       86.52       94.87     20.13 o 
   8   4   3        0.26      -21.77     22.56 o 
   9   4   3      101.80      117.46     24.88 o 
  10   4   3        7.95      -22.67     24.82 o 
  11   4   3        2.01      -32.45     71.33 o 
 -13   5   3        0.09       -7.53     41.58 o 
 -12   5   3        2.10       21.98     40.46 o 
 -11   5   3       15.80       27.44     61.94 o 
 -10   5   3       96.51      109.26     35.87 o 
  -9   5   3        0.30       14.63     31.08 o 
  -8   5   3      138.08      139.75     32.11 o 
  -7   5   3      501.86      546.69     38.05 o 
  -6   5   3      309.95      445.97     33.37 o 
  -5   5   3       19.47      -15.57     22.31 o 
  -4   5   3     2689.84     2592.85     91.68 o 
  -3   5   3       66.70       51.88     14.55 o 
  -2   5   3      360.05      321.88     18.84 o 
  -1   5   3      817.58      808.84     21.21 o 
   0   5   3      352.49      381.03     29.39 o 
   1   5   3        4.09      -21.02     14.02 o 
   2   5   3     1511.75     1479.44     37.89 o 
   3   5   3       41.17       26.42     16.57 o 
   4   5   3      329.78      361.34     28.76 o 
   5   5   3        8.27        3.38     18.42 o 
   6   5   3       35.90       12.95     20.48 o 
   7   5   3       10.00        4.91     22.30 o 
   8   5   3       78.74      100.17     24.85 o 
   9   5   3        5.91       -7.34     25.43 o 
  10   5   3        4.77       13.10     27.09 o 
 -11   6   3        2.83       15.51     40.11 o 
 -10   6   3       23.09      -10.07     38.42 o 
  -9   6   3        9.73       46.71     48.85 o 
  -8   6   3      306.54      354.64     41.27 o 
  -7   6   3       21.76       75.99     32.49 o 
  -6   6   3      470.45      440.55     38.31 o 
  -5   6   3        7.59       25.51     27.52 o 
  -4   6   3       33.58       47.91     27.25 o 
  -3   6   3       22.81        4.19     24.84 o 
  -2   6   3      663.13      682.10     57.51 o 
  -1   6   3       11.20       34.97     40.56 o 
   0   6   3      569.45      585.27     98.04 o 
   1   6   3       10.58       23.82     18.45 o 
   2   6   3        2.11       12.95     19.04 o 
   3   6   3      226.15      202.79     24.16 o 
   4   6   3      133.47      130.76     22.03 o 
   5   6   3        0.47       -1.57     21.86 o 
   6   6   3      106.00      129.67     32.82 o 
   7   6   3       77.73       65.67     26.11 o 
   8   6   3        0.26      -12.99     25.92 o 
   9   6   3        0.43      -59.58     39.72 o 
 -10   7   3        0.37       25.23     57.14 o 
  -9   7   3       24.72       69.83     50.66 o 
  -8   7   3       64.23       -6.90     37.32 o 
  -7   7   3       12.52       32.81     36.08 o 
  -6   7   3        1.01      -15.80     33.00 o 
  -5   7   3       40.51       83.34     62.96 o 
  -4   7   3       47.20       95.74     61.36 o 
  -3   7   3       73.75      189.92     59.38 o 
  -2   7   3       11.00        8.99     45.56 o 
  -1   7   3       70.03       93.56     47.58 o 
   0   7   3        9.96       34.57     42.36 o 
   1   7   3      129.05      103.21     40.80 o 
   2   7   3       15.85       18.63     30.67 o 
   3   7   3       36.79       38.17     50.56 o 
   4   7   3       16.60      -10.37     24.94 o 
   5   7   3      148.16      145.20     27.89 o 
   6   7   3        5.20      -31.93     36.86 o 
   7   7   3        3.24       48.88     42.02 o 
   8   7   3        5.93        1.80     43.46 o 
  -8   8   3       19.36       59.75     82.13 o 
  -7   8   3        3.24       92.31     85.91 o 
  -6   8   3        0.47     -109.89     75.92 o 
  -5   8   3       16.82       56.95     74.93 o 
  -4   8   3        4.64       67.13     71.73 o 
  -3   8   3       57.12      124.32     61.76 o 
  -2   8   3       42.15       73.95     61.76 o 
  -1   8   3        3.31       25.17     51.15 o 
   0   8   3       20.22        1.60     46.36 o 
   1   8   3        3.70       20.58     45.55 o 
   2   8   3        0.13       -1.20     43.95 o 
   3   8   3       28.77       23.98     46.36 o 
   5   8   3        1.37      -24.17     76.72 o 
   6   8   3        0.27      -12.39     80.92 o 
  -5   9   3        0.14       33.76     86.71 o 
  -4   9   3       39.25      187.26     82.14 o 
  -3   9   3        1.87        4.20     71.93 o 
  -2   9   3        5.29        0.60     67.73 o 
  -1   9   3        3.92      105.49     64.53 o 
   0   9   3        6.43        5.19     55.74 o 
 -14   0   4      103.72      127.77     48.79 o 
 -12   0   4      426.93      429.10     72.39 o 
 -10   0   4        9.04       -6.09     19.78 o 
  -8   0   4      210.46      257.12     21.22 o 
  -6   0   4     4589.46     4558.87    105.02 o 
  -4   0   4     1976.40     2027.32     49.87 o 
  -2   0   4     1639.73     1669.64     39.19 o 
   0   0   4    19162.74    20645.18    435.62 o 
   2   0   4     6010.07     5988.86    193.35 o 
   4   0   4      139.33      171.51     15.45 o 
   6   0   4      820.92      888.24     43.76 o 
   8   0   4      173.70      234.54     36.02 o 
  10   0   4       40.61      -33.78     37.77 o 
  12   0   4        8.90       22.58     46.35 o 
 -15   1   4       10.87       16.28     50.65 o 
 -14   1   4       20.74      -12.24     33.21 o 
 -13   1   4       63.13      103.66     25.46 o 
 -12   1   4       63.95       92.97     19.08 o 
 -11   1   4       57.50       60.50     17.20 o 
 -10   1   4      238.05      226.25     17.44 o 
  -9   1   4       39.08       31.76     14.88 o 
  -8   1   4      561.42      561.89     18.85 o 
  -7   1   4     1382.13     1358.53     28.46 o 
  -6   1   4      250.50      317.82     14.90 o 
  -5   1   4     4640.08     4716.79     75.80 o 
  -4   1   4     1793.44     1778.81     31.62 o 
  -3   1   4       16.50       34.56     13.23 o 
  -2   1   4     2718.10     2630.60     48.85 o 
  -1   1   4     1239.35     1277.31     22.21 o 
   0   1   4       11.55        6.32      4.39 o 
   1   1   4     2772.65     2619.94     60.09 o 
   2   1   4     1285.06     1425.16     99.22 o 
   3   1   4       37.69       36.39      9.02 o 
   4   1   4     1530.05     1433.21     54.39 o 
   5   1   4      439.57      388.30     17.13 o 
   6   1   4       80.02       93.14     14.27 o 
   7   1   4      468.66      551.67     23.56 o 
   8   1   4      109.34      107.46     22.90 o 
   9   1   4       44.16       60.11     25.58 o 
  10   1   4       48.69       63.21     51.57 o 
  11   1   4       10.69      -63.24     42.16 o 
  12   1   4        4.71      -30.36     40.56 o 
 -15   2   4       11.94       37.73     39.56 o 
 -14   2   4       34.03       60.23     35.61 o 
 -13   2   4       53.94       24.15     37.88 o 
 -12   2   4      342.38      335.24     35.60 o 
 -11   2   4      146.53      102.85     29.10 o 
 -10   2   4       71.53       54.53     18.79 o 
  -9   2   4      810.56      794.84     23.59 o 
  -8   2   4      492.99      489.52     18.34 o 
  -7   2   4      349.09      389.16     30.47 o 
  -6   2   4       19.12       26.87     17.79 o 
  -5   2   4     2299.93     2373.55     41.14 o 
  -4   2   4        3.25        1.40      8.45 o 
  -3   2   4    11622.81    11759.33    229.44 o 
  -2   2   4      829.21      854.23     24.59 o 
  -1   2   4     4726.57     4831.11     79.65 o 
   0   2   4       83.15       89.70      9.25 o 
   1   2   4        4.45       14.82      6.48 o 
   2   2   4      521.22      535.74     15.77 o 
   3   2   4     2489.95     2430.01     59.62 o 
   4   2   4       14.54       26.96     10.47 o 
   5   2   4      768.84      772.51     23.16 o 
   6   2   4        0.93       -7.86     12.51 o 
   7   2   4        9.81        6.51     15.06 o 
   8   2   4        4.04        5.71     16.61 o 
   9   2   4      207.78      215.54     34.92 o 
  10   2   4       19.32       16.86     30.61 o 
  11   2   4        9.13      -36.24     33.65 o 
  12   2   4        0.05      -22.50     60.84 o 
 -14   3   4        5.95       30.96     38.12 o 
 -13   3   4       30.03       67.84     36.45 o 
 -12   3   4        0.58      -20.14     32.09 o 
 -11   3   4        6.21       11.61     29.21 o 
 -10   3   4      910.10      857.86     52.78 o 
  -9   3   4        1.61      -28.74     23.71 o 
  -8   3   4       22.86       27.35     22.03 o 
  -7   3   4      142.94      162.78     16.25 o 
  -6   3   4      146.53      135.30     13.82 o 
  -5   3   4     1993.22     2035.02     48.39 o 
  -4   3   4     2603.11     2398.34     49.08 o 
  -3   3   4      496.64      521.80     17.64 o 
  -2   3   4     2740.82     2895.25     66.39 o 
  -1   3   4      430.39      438.90     15.71 o 
   0   3   4      181.43      202.93     14.89 o 
   1   3   4     1240.95     1200.33     24.02 o 
   2   3   4     2134.74     2058.58     36.51 o 
   3   3   4        2.83       -8.60     11.98 o 
   4   3   4     1393.48     1365.17     31.36 o 
   5   3   4      185.05      167.89     13.39 o 
   6   3   4      164.76      215.71     19.62 o 
   7   3   4      268.79      303.43     22.88 o 
   8   3   4       13.85       17.59     20.12 o 
   9   3   4       34.51       24.48     22.80 o 
  10   3   4       24.29       10.26     24.85 o 
  11   3   4       19.13      -16.50     37.54 o 
 -14   4   4        3.39       13.14     42.28 o 
 -13   4   4       11.79      -12.74     36.58 o 
 -12   4   4       77.68       71.18     48.58 o 
 -11   4   4       54.63       61.03     32.50 o 
 -10   4   4       21.62       53.90     31.35 o 
  -9   4   4       49.40       60.93     32.28 o 
  -8   4   4      494.45      557.52     37.09 o 
  -7   4   4       23.67       81.38     25.84 o 
  -6   4   4      647.12      597.96     43.26 o 
  -5   4   4        7.96       -9.76     20.70 o 
  -4   4   4     1114.26     1002.76     27.55 o 
  -3   4   4       80.16       91.00     11.84 o 
  -2   4   4      615.96      641.38     30.12 o 
  -1   4   4      263.81      288.58     12.81 o 
   0   4   4     2134.81     2089.87     37.36 o 
   1   4   4        2.50        2.42      8.34 o 
   2   4   4     2077.98     2030.91     58.62 o 
   3   4   4        3.90       -2.42     14.84 o 
   4   4   4       51.46       54.88     24.67 o 
   5   4   4       12.49        5.30     17.12 o 
   6   4   4      180.59      191.34     21.40 o 
   7   4   4       22.46       -8.77     19.79 o 
   8   4   4       49.84       69.09     23.26 o 
   9   4   4       33.97       42.09     24.87 o 
  10   4   4        1.32      -22.54     26.19 o 
  11   4   4        2.84       53.64     41.25 o 
 -13   5   4        1.70      -39.21     40.00 o 
 -12   5   4       12.38        7.19     40.14 o 
 -11   5   4       55.84       49.19     36.09 o 
 -10   5   4       58.74      124.39     35.18 o 
  -9   5   4       99.68       98.51     34.17 o 
  -8   5   4       23.36       -3.40     29.05 o 
  -7   5   4      556.25      621.71     39.31 o 
  -6   5   4      206.80      230.52     31.55 o 
  -5   5   4       99.47       77.87     26.64 o 
  -4   5   4       12.82      -25.23     22.21 o 
  -3   5   4      310.93      333.76     36.59 o 
  -2   5   4       36.00       18.27     19.07 o 
  -1   5   4      714.24      681.49     19.63 o 
   0   5   4       76.50       83.17     15.57 o 
   1   5   4      536.96      538.02     24.16 o 
   2   5   4      183.21      202.78     24.44 o 
   3   5   4       44.97       65.86     19.05 o 
   4   5   4       46.00       80.36     19.84 o 
   5   5   4       70.39       34.19     20.50 o 
   6   5   4        1.88      -28.24     27.80 o 
   7   5   4       39.05       29.12     23.06 o 
   8   5   4       38.49       56.61     25.46 o 
   9   5   4        0.67      -40.35     26.90 o 
  10   5   4        4.09      -43.27     28.85 o 
 -12   6   4        4.24        0.33     43.97 o 
 -11   6   4       35.94       55.92     40.62 o 
 -10   6   4        0.22        0.44     37.68 o 
  -9   6   4       99.99      129.21     38.79 o 
  -8   6   4       61.98       58.07     36.34 o 
  -7   6   4       38.87       48.71     32.51 o 
  -6   6   4      392.17      414.26     65.56 o 
  -5   6   4       41.32       19.73     29.41 o 
  -4   6   4       14.83       -1.18     27.44 o 
  -3   6   4      352.41      413.35     54.33 o 
  -2   6   4       86.02       62.19     42.39 o 
  -1   6   4      239.61      257.93     45.26 o 
   0   6   4      322.94      350.31     46.49 o 
   1   6   4        5.01       13.11     18.22 o 
   2   6   4       23.15       -0.60     19.42 o 
   3   6   4      105.77      118.98     27.81 o 
   4   6   4       19.62       20.76     35.47 o 
   5   6   4       44.50       46.34     24.83 o 
   6   6   4       10.37      -18.59     23.99 o 
   7   6   4       11.26       12.21     25.97 o 
   8   6   4        4.67        4.23     28.56 o 
   9   6   4        1.78        4.76     43.10 o 
 -10   7   4       34.81       23.82     54.86 o 
  -9   7   4       25.48       36.91     42.51 o 
  -8   7   4      187.23      234.16     43.02 o 
  -7   7   4        0.12       31.63     37.44 o 
  -6   7   4       83.76       99.13     66.08 o 
  -5   7   4       92.91      255.73     69.18 o 
  -4   7   4      216.13      286.22     69.65 o 
  -3   7   4        2.26       -6.79     55.94 o 
  -2   7   4      333.78      364.45     60.51 o 
  -1   7   4        4.24        9.99     42.16 o 
   0   7   4        0.30      -53.34     40.76 o 
   1   7   4        2.92       -5.59     42.36 o 
   2   7   4       70.48      118.94     43.38 o 
   3   7   4        5.84      -49.60     33.07 o 
   4   7   4      107.06      101.54     26.38 o 
   5   7   4        1.45      -31.08     26.96 o 
   6   7   4        9.94       -3.01     29.17 o 
   7   7   4        2.33        8.86     43.13 o 
  -8   8   4       27.29      -18.58     80.53 o 
  -7   8   4      108.48      269.33     90.18 o 
  -6   8   4      128.87      218.78     85.79 o 
  -5   8   4       25.40      -34.97     70.94 o 
  -4   8   4        3.69       11.19     69.13 o 
  -3   8   4       93.69       77.97     67.78 o 
  -2   8   4        5.71      -38.36     57.94 o 
  -1   8   4       72.11       51.77     54.77 o 
   0   8   4       74.37       70.17     49.58 o 
   1   8   4        0.51      -68.93     46.15 o 
   2   8   4       16.49      -35.37     48.36 o 
   3   8   4       30.05       25.18     47.56 o 
   4   8   4        0.90      -29.57     46.95 o 
  -4   9   4        0.64       69.73     80.72 o 
  -3   9   4        2.57      -26.37     70.53 o 
  -2   9   4        0.25      -34.96     69.73 o 
  -1   9   4       22.74       -7.39     64.14 o 
   0   9   4        0.53      -21.78     58.54 o 
   1   9   4       45.49       80.34     59.56 o 
 -15   0   5        0.07       42.16     49.55 o 
 -13   0   5       37.19        1.17     29.13 o 
 -11   0   5       43.50       13.84     22.75 o 
  -9   0   5     1148.20     1140.31     40.26 o 
  -7   0   5      806.98      800.03     46.46 o 
  -5   0   5     1036.94     1144.07     34.00 o 
  -3   0   5     3206.13     3439.54     77.61 o 
  -1   0   5    14791.87    15692.10    333.25 o 
   1   0   5     3663.13     3520.28     80.31 o 
   3   0   5      128.97      168.42     15.18 o 
   5   0   5     1491.17     1506.93     44.45 o 
   7   0   5      319.32      448.51     39.48 o 
   9   0   5        5.08       22.98     37.56 o 
  11   0   5       14.75       -5.20     46.36 o 
 -15   1   5        7.67        4.87     57.24 o 
 -14   1   5        1.41       -1.94     34.59 o 
 -13   1   5       48.77      114.76     33.83 o 
 -12   1   5        7.63       -1.73     21.84 o 
 -11   1   5       92.15       66.18     20.07 o 
 -10   1   5        2.27      -21.80     14.53 o 
  -9   1   5      276.79      295.58     21.20 o 
  -8   1   5      816.35      732.08     21.95 o 
  -7   1   5     2552.94     2573.40     46.59 o 
  -6   1   5      657.21      611.37     18.02 o 
  -5   1   5      153.56      131.19      9.84 o 
  -4   1   5        1.16       -7.68      9.03 o 
  -3   1   5     2038.20     1999.69     54.89 o 
  -2   1   5     1816.82     1781.12     30.45 o 
  -1   1   5      504.11      495.64     12.16 o 
   0   1   5     1963.37     1943.55     33.25 o 
   1   1   5     1632.03     1593.01     28.65 o 
   2   1   5        5.74        5.75      7.27 o 
   3   1   5      525.17      526.60     17.63 o 
   4   1   5      766.59      764.73     26.97 o 
   5   1   5       29.15       67.30     13.23 o 
   6   1   5      263.02      296.82     21.41 o 
   7   1   5      137.45      121.14     18.46 o 
   8   1   5        2.46      -19.03     26.07 o 
   9   1   5      101.81      118.55     27.84 o 
  10   1   5       14.68       -8.12     27.97 o 
  11   1   5       11.22        9.39     48.75 o 
 -15   2   5        0.15       19.03     38.69 o 
 -14   2   5       43.04       44.98     36.73 o 
 -13   2   5       27.80       47.57     32.22 o 
 -12   2   5        0.57      -28.42     40.06 o 
 -11   2   5        5.32        1.14     19.96 o 
 -10   2   5      115.73      119.92     20.82 o 
  -9   2   5       25.42       18.91     21.04 o 
  -8   2   5       43.98       42.95     16.43 o 
  -7   2   5      113.29      127.99     11.72 o 
  -6   2   5     1024.74      918.37     32.15 o 
  -5   2   5      334.50      367.55     17.31 o 
  -4   2   5     2648.26     2587.26     52.27 o 
  -3   2   5      898.50      970.38     30.15 o 
  -2   2   5      818.38      733.70     41.36 o 
  -1   2   5      396.75      367.16     13.78 o 
   0   2   5     1620.99     1675.45     34.25 o 
   1   2   5      300.50      277.91     17.67 o 
   2   2   5     3418.01     3191.80     60.31 o 
   3   2   5       11.11       25.84     12.78 o 
   4   2   5      925.79      971.05     43.77 o 
   5   2   5        8.88       11.90     12.84 o 
   6   2   5       44.66       23.29     15.15 o 
   7   2   5        0.81      -24.80     16.54 o 
   8   2   5       37.78       21.80     23.10 o 
   9   2   5        6.43      -27.08     22.58 o 
  10   2   5       13.62      -48.00     32.88 o 
  11   2   5        0.42        4.70     37.33 o 
 -14   3   5        0.20       25.10     37.43 o 
 -13   3   5        4.06        3.79     55.84 o 
 -12   3   5       28.63       34.95     33.75 o 
 -11   3   5        8.60       -3.22     29.55 o 
 -10   3   5       66.61       71.79     29.09 o 
  -9   3   5        1.91      -14.46     38.66 o 
  -8   3   5      388.71      428.75     27.46 o 
  -7   3   5        5.29        3.92     14.42 o 
  -6   3   5      134.83      155.89     15.02 o 
  -5   3   5     3871.10     3737.39     76.87 o 
  -4   3   5      164.02      154.78     13.15 o 
  -3   3   5     2413.39     2532.43     51.38 o 
  -2   3   5       94.50      109.12      9.16 o 
  -1   3   5       23.45       46.99     10.11 o 
   0   3   5      377.53      364.78     13.83 o 
   1   3   5      582.28      569.47     19.24 o 
   2   3   5       19.42       13.51      8.53 o 
   3   3   5     1776.48     1723.46     40.74 o 
   4   3   5      109.20      127.25     12.72 o 
   5   3   5       18.73        7.64     16.88 o 
   6   3   5        6.15       22.62     17.66 o 
   7   3   5       60.70       29.50     19.95 o 
   8   3   5        2.14       -7.42     21.59 o 
   9   3   5        8.01       32.15     25.34 o 
  10   3   5        8.24        9.70     27.22 o 
  11   3   5        0.51      -52.97     39.49 o 
 -14   4   5       44.27       24.09     38.70 o 
 -13   4   5        1.59        0.93     38.69 o 
 -12   4   5       19.06       28.57     36.46 o 
 -11   4   5        3.55       11.42     33.25 o 
 -10   4   5        1.02      -10.43     30.43 o 
  -9   4   5        1.66      -34.71     42.46 o 
  -8   4   5       28.59       -8.48     30.68 o 
  -7   4   5      395.26      403.79     33.76 o 
  -6   4   5      122.29      123.53     33.01 o 
  -5   4   5       90.31      108.00     16.22 o 
  -4   4   5      486.84      481.11     20.73 o 
  -3   4   5      954.13      955.35     28.47 o 
  -2   4   5       28.23       39.17     12.13 o 
  -1   4   5     2037.57     1908.11     35.50 o 
   0   4   5      247.99      301.07     14.11 o 
   1   4   5     1083.19     1009.74     23.28 o 
   2   4   5      375.43      417.82     21.37 o 
   3   4   5       20.66       12.33     15.81 o 
   4   4   5       43.81       26.58     19.74 o 
   5   4   5      597.50      554.87     27.26 o 
   6   4   5        1.03       -8.86     19.78 o 
   7   4   5       38.59       19.25     22.07 o 
   8   4   5       47.23       23.43     23.47 o 
   9   4   5        1.81        2.06     25.90 o 
  10   4   5        0.17       -6.78     28.26 o 
 -13   5   5        0.29       47.32     43.03 o 
 -12   5   5       11.82       33.06     38.58 o 
 -11   5   5        4.31      -12.05     34.49 o 
 -10   5   5       58.53       87.77     35.38 o 
  -9   5   5       24.51       -6.57     31.39 o 
  -8   5   5       62.15       81.46     31.53 o 
  -7   5   5       94.95       52.16     30.04 o 
  -6   5   5      500.67      529.80     99.08 o 
  -5   5   5        1.71        5.48     24.93 o 
  -4   5   5       49.58       23.70     24.64 o 
  -3   5   5        4.28        3.29     24.98 o 
  -2   5   5     1253.07     1269.25     37.27 o 
  -1   5   5       23.88       22.19     13.03 o 
   0   5   5      837.56      824.80     38.83 o 
   1   5   5       24.89       35.77     16.84 o 
   2   5   5        0.07      -19.81     27.79 o 
   3   5   5      143.24      166.98     21.62 o 
   4   5   5      332.05      357.06     36.36 o 
   5   5   5       20.46        4.90     21.78 o 
   6   5   5      167.17      155.17     24.98 o 
   7   5   5       81.97       64.80     25.10 o 
   8   5   5        2.19      -15.71     26.58 o 
   9   5   5       14.49      -11.54     28.81 o 
 -12   6   5        0.11       44.08     43.72 o 
 -11   6   5        0.35      -24.85     38.97 o 
 -10   6   5        2.13       24.61     40.54 o 
  -9   6   5      104.00      116.29     37.68 o 
  -8   6   5       34.61       28.74     35.19 o 
  -7   6   5       23.26        3.80     31.68 o 
  -6   6   5       45.27       55.94     31.13 o 
  -5   6   5       23.57       31.46     29.55 o 
  -4   6   5      473.80      467.02     57.89 o 
  -3   6   5      200.50      218.18     50.64 o 
  -2   6   5      165.07      178.89     48.82 o 
  -1   6   5      640.47      575.22     56.08 o 
   0   6   5      218.24      201.00     43.24 o 
   1   6   5       34.90       14.19     22.54 o 
   2   6   5      445.80      492.48     28.62 o 
   3   6   5        8.11       -1.43     22.65 o 
   4   6   5       54.13       66.25     29.51 o 
   5   6   5       14.99       -8.27     25.26 o 
   6   6   5       22.61       -1.29     26.06 o 
   7   6   5        5.87       28.66     28.11 o 
   8   6   5       48.40       79.46     29.96 o 
 -10   7   5       22.54       26.44     43.90 o 
  -9   7   5        0.29       47.97     43.67 o 
  -8   7   5       10.53       63.06     41.55 o 
  -7   7   5        0.26        3.91     43.45 o 
  -6   7   5       75.46       76.77     69.97 o 
  -5   7   5      130.41      195.60     69.80 o 
  -4   7   5       32.67       21.78     61.95 o 
  -3   7   5      390.05      376.22     66.14 o 
  -2   7   5        4.74      -18.18     49.15 o 
  -1   7   5        0.17      -44.95     43.15 o 
   0   7   5        5.60       28.77     43.96 o 
   1   7   5      243.74      225.61     50.45 o 
   2   7   5        0.19       -0.80     41.16 o 
   3   7   5       17.67       40.96     44.56 o 
   4   7   5       25.55        4.33     27.31 o 
   5   7   5        0.94      -42.24     28.16 o 
   6   7   5        1.19        3.42     28.80 o 
   7   7   5        0.20      -17.14     31.94 o 
  -8   8   5       46.28       12.99     82.54 o 
  -7   8   5        5.69      -63.94     84.12 o 
  -6   8   5       20.08       98.11     83.33 o 
  -5   8   5       72.41      172.11     83.56 o 
  -4   8   5       25.10       -0.40     70.94 o 
  -3   8   5        0.47      105.69     65.93 o 
  -2   8   5        0.22      -81.51     54.34 o 
  -1   8   5      114.55       51.99     55.59 o 
   0   8   5        4.23      -28.77     51.15 o 
   1   8   5        1.57       -1.40     54.94 o 
   2   8   5       14.94      -36.57     49.55 o 
   3   8   5       12.93        9.99     52.35 o 
   4   8   5        5.26        9.99     49.35 o 
  -4   9   5        0.08      -56.94     79.12 o 
  -3   9   5        8.64       81.92     77.92 o 
  -2   9   5       18.06        4.20     71.33 o 
  -1   9   5        4.32       -4.99     60.34 o 
   0   9   5       27.07      -65.94     57.75 o 
 -14   0   6        4.97       -8.79     42.96 o 
 -12   0   6       46.65       33.58     35.38 o 
 -10   0   6      118.65      158.31     25.10 o 
  -8   0   6     1242.79     1229.95     42.98 o 
  -6   0   6     1058.25     1171.12     36.86 o 
  -4   0   6     2546.53     2689.30     64.14 o 
  -2   0   6     4641.08     4526.95    101.00 o 
   0   0   6     6749.19     7059.47    154.71 o 
   2   0   6     3345.99     3372.81     79.35 o 
   4   0   6     1474.22     1459.73     43.29 o 
   6   0   6      498.40      516.97     40.96 o 
   8   0   6       46.19      -19.19     32.58 o 
  10   0   6        1.81       34.76     42.36 o 
 -15   1   6        0.12       77.92     53.74 o 
 -14   1   6        6.78        8.79     42.36 o 
 -13   1   6        0.03       -0.54     24.08 o 
 -12   1   6       48.66       51.31     21.73 o 
 -11   1   6       13.28       -7.20     19.82 o 
 -10   1   6        9.81       12.29     17.54 o 
  -9   1   6       62.65       53.29     18.12 o 
  -8   1   6       85.14      129.05     14.28 o 
  -7   1   6       97.44       98.27     12.52 o 
  -6   1   6     2568.40     2584.19     46.09 o 
  -5   1   6      344.64      310.08     18.57 o 
  -4   1   6     1868.80     1907.83     33.84 o 
  -3   1   6     5648.09     5842.61     91.25 o 
  -2   1   6      734.62      770.78     16.90 o 
  -1   1   6     5151.80     5144.29     80.78 o 
   0   1   6     2472.98     2463.52     41.76 o 
   1   1   6        9.11       18.67      7.70 o 
   2   1   6     2540.58     2547.54     46.81 o 
   3   1   6     1601.81     1564.89     60.93 o 
   4   1   6       18.48        2.95     12.65 o 
   5   1   6      654.51      700.68     25.26 o 
   6   1   6      105.49      128.28     22.89 o 
   7   1   6        1.52        5.04     17.89 o 
   8   1   6        5.58       -7.06     24.40 o 
   9   1   6        5.04       -7.52     27.48 o 
  10   1   6        0.19       20.53     30.48 o 
  11   1   6        0.55      -65.63     43.75 o 
 -15   2   6        9.50       82.07     47.15 o 
 -14   2   6        3.70       17.24     35.01 o 
 -13   2   6        0.42       56.00     72.12 o 
 -12   2   6       36.41       14.41     29.42 o 
 -11   2   6       46.81       69.04     23.06 o 
 -10   2   6       84.60       54.45     20.56 o 
  -9   2   6       38.23       31.00     18.44 o 
  -8   2   6        6.80        3.24     15.75 o 
  -7   2   6      102.61      104.24     25.13 o 
  -6   2   6      258.20      290.99     22.56 o 
  -5   2   6     1350.00     1310.78     32.82 o 
  -4   2   6      125.25      126.16     12.70 o 
  -3   2   6      709.72      741.66     21.58 o 
  -2   2   6      779.92      853.35     22.34 o 
  -1   2   6     3554.27     3547.18     66.48 o 
   0   2   6      914.26      923.39     23.60 o 
   1   2   6     8482.96     8612.24    187.62 o 
   2   2   6       80.03       85.14     11.14 o 
   3   2   6      353.52      368.45     22.13 o 
   4   2   6       84.59      105.69     14.87 o 
   5   2   6      419.34      403.17     21.27 o 
   6   2   6        3.80        8.57     16.24 o 
   7   2   6      436.37      471.98     29.87 o 
   8   2   6       12.16       48.70     29.67 o 
   9   2   6        0.58       -2.96     27.93 o 
  10   2   6        3.23      -12.20     48.35 o 
  11   2   6        0.24      -18.07     38.88 o 
 -14   3   6        6.52       21.81     45.55 o 
 -13   3   6        2.92       35.15     36.05 o 
 -12   3   6       35.11       48.08     33.65 o 
 -11   3   6        1.16       -2.64     39.86 o 
 -10   3   6       18.40        9.93     26.19 o 
  -9   3   6        1.79      -34.34     41.66 o 
  -8   3   6      608.92      587.23     25.99 o 
  -7   3   6      270.47      299.78     35.94 o 
  -6   3   6     1029.17      928.13     28.70 o 
  -5   3   6      340.27      372.01     29.93 o 
  -4   3   6     1867.40     1832.52     41.49 o 
  -3   3   6      857.57      872.04     25.24 o 
  -2   3   6      411.28      429.79     14.50 o 
  -1   3   6     2310.98     2327.41     41.11 o 
   0   3   6     2464.32     2466.98     43.21 o 
   1   3   6        1.96        3.90      9.49 o 
   2   3   6      592.77      563.03     18.30 o 
   3   3   6      620.97      634.36     42.16 o 
   4   3   6       42.84       61.04     13.60 o 
   5   3   6      123.80      127.73     19.47 o 
   6   3   6       62.79       62.35     21.08 o 
   7   3   6      138.29      138.61     33.94 o 
   8   3   6       24.39       47.47     25.14 o 
   9   3   6        2.69      -16.20     25.83 o 
  10   3   6        0.13       -8.06     28.26 o 
 -14   4   6       32.94       71.72     44.96 o 
 -13   4   6       11.03       36.07     39.97 o 
 -12   4   6        4.98       -2.24     36.48 o 
 -11   4   6        8.69      -14.95     52.85 o 
 -10   4   6      105.72      133.09     33.72 o 
  -9   4   6       17.62        6.00     30.26 o 
  -8   4   6      248.90      278.94     51.47 o 
  -7   4   6      347.92      311.59     32.23 o 
  -6   4   6       53.63       49.44     25.59 o 
  -5   4   6      117.59      123.93     16.27 o 
  -4   4   6      375.90      347.00     19.07 o 
  -3   4   6      676.75      644.76     23.38 o 
  -2   4   6     3113.99     3087.64    103.49 o 
  -1   4   6      324.93      331.48     22.81 o 
   0   4   6       24.35       30.38     10.47 o 
   1   4   6       21.89       15.62     11.23 o 
   2   4   6      286.82      343.69     38.44 o 
   3   4   6      192.30      234.84     21.17 o 
   4   4   6      533.42      522.84     26.97 o 
   5   4   6       34.71        2.97     26.62 o 
   6   4   6       50.15       73.19     32.59 o 
   7   4   6        0.45       -0.89     23.20 o 
   8   4   6        0.47       12.20     25.70 o 
   9   4   6       74.31       49.13     28.38 o 
 -13   5   6       27.79       18.24     43.16 o 
 -12   5   6       23.73       32.54     39.81 o 
 -11   5   6        2.02       21.57     36.02 o 
 -10   5   6       24.13      -16.56     34.97 o 
  -9   5   6      144.15      166.20     40.41 o 
  -8   5   6        1.85      -37.08     31.07 o 
  -7   5   6       97.35       89.11     31.03 o 
  -6   5   6        1.88       12.97     28.01 o 
  -5   5   6      431.93      438.12     36.26 o 
  -4   5   6      506.52      592.83     54.22 o 
  -3   5   6     1050.33     1058.48     47.45 o 
  -2   5   6       48.56       62.63     15.33 o 
  -1   5   6      391.40      444.63     27.60 o 
   0   5   6      230.76      228.92     38.15 o 
   1   5   6        0.37      -16.93     16.72 o 
   2   5   6        4.10        1.07     18.64 o 
   3   5   6      158.57      163.27     33.11 o 
   4   5   6        9.89      -10.60     21.41 o 
   5   5   6      152.82      114.97     24.55 o 
   6   5   6        1.18      -23.55     23.78 o 
   7   5   6      116.13      160.20     28.57 o 
   8   5   6        2.32      -21.26     27.55 o 
   9   5   6        3.75      -15.96     30.03 o 
 -12   6   6        8.88       12.84     43.90 o 
 -11   6   6       53.68       83.87     43.33 o 
 -10   6   6        2.59       14.26     39.03 o 
  -9   6   6       53.69       53.70     37.77 o 
  -8   6   6       42.18       83.24     37.23 o 
  -7   6   6       13.79        2.30     33.74 o 
  -6   6   6       60.00       23.74     32.48 o 
  -5   6   6      388.44      411.13     40.27 o 
  -4   6   6      430.86      396.44     36.43 o 
  -3   6   6       22.25       42.56     49.96 o 
  -2   6   6       13.45      -28.97     40.56 o 
  -1   6   6       69.53       61.97     40.78 o 
   0   6   6       28.32       41.37     25.15 o 
   1   6   6      256.84      321.49     31.58 o 
   2   6   6       17.57       32.53     38.77 o 
   3   6   6       80.60       77.56     26.01 o 
   4   6   6       91.63      102.96     25.86 o 
   5   6   6        0.86       -5.90     24.52 o 
   6   6   6        6.21       -9.20     26.79 o 
   7   6   6       16.60      -13.69     28.61 o 
 -10   7   6        5.93       42.61     45.38 o 
  -9   7   6        0.23       32.93     42.54 o 
  -8   7   6       12.70       29.71     41.75 o 
  -7   7   6      119.15       56.90     40.99 o 
  -6   7   6      279.76      420.68     81.69 o 
  -5   7   6       68.18       11.59     65.57 o 
  -4   7   6       15.63      -38.36     64.74 o 
  -3   7   6        2.82       45.75     53.15 o 
  -2   7   6       60.44       49.57     47.77 o 
  -1   7   6       73.73       20.59     49.78 o 
   0   7   6       84.45      148.55     50.18 o 
   1   7   6       18.11       50.75     48.56 o 
   2   7   6      185.89      116.25     46.22 o 
   3   7   6        6.06      -12.81     53.25 o 
   4   7   6        0.30        7.29     40.36 o 
   5   7   6        1.92       -0.75     32.79 o 
   6   7   6       16.37       12.82     31.14 o 
  -8   8   6       42.94      158.08     98.93 o 
  -7   8   6       75.48      124.34     87.95 o 
  -6   8   6        3.22        7.39     77.12 o 
  -5   8   6        1.11        7.59     72.52 o 
  -4   8   6       60.55      163.90     75.95 o 
  -3   8   6       24.88        5.60     65.74 o 
  -2   8   6        2.53       43.76     61.14 o 
  -1   8   6       82.87       60.97     58.37 o 
   0   8   6        8.08       61.34     59.54 o 
   1   8   6       20.25       -2.00     52.55 o 
   2   8   6        5.45       45.15     56.74 o 
   3   8   6       14.45        0.40     51.75 o 
 -15   0   7        0.04       -2.00     48.55 o 
 -13   0   7        1.28       34.96     40.96 o 
 -11   0   7      361.61      388.47     43.10 o 
  -9   0   7      533.55      547.60     31.96 o 
  -7   0   7      245.59      250.51     54.71 o 
  -5   0   7     2590.35     2420.27     60.78 o 
  -3   0   7     8790.94     8971.33    225.06 o 
  -1   0   7     3113.39     3836.06     88.30 o 
   1   0   7     2810.15     2837.64     68.75 o 
   3   0   7     1217.06     1216.74     39.28 o 
   5   0   7        0.61      -23.09     19.62 o 
   7   0   7      125.70       78.60     35.60 o 
   9   0   7       66.65       86.95     44.98 o 
 -15   1   7        0.08      -22.18     49.15 o 
 -14   1   7        0.13      -40.19     28.68 o 
 -13   1   7        6.48      -28.46     33.17 o 
 -12   1   7       12.19       -0.51     22.71 o 
 -11   1   7       24.21       13.67     21.00 o 
 -10   1   7      153.05      150.79     21.11 o 
  -9   1   7       70.47       59.66     21.28 o 
  -8   1   7        4.62       -1.36     15.31 o 
  -7   1   7      554.08      543.23     19.49 o 
  -6   1   7     1011.81      993.49     26.82 o 
  -5   1   7      810.49      820.09     19.93 o 
  -4   1   7     4307.24     4492.69     72.42 o 
  -3   1   7     1834.42     1870.21     33.65 o 
  -2   1   7     1218.31     1176.24     23.71 o 
  -1   1   7     5526.72     5880.96     92.63 o 
   0   1   7      882.23      902.23     20.76 o 
   1   1   7        9.87       17.29      9.08 o 
   2   1   7     2674.55     2693.61     60.13 o 
   3   1   7      153.46      161.91     21.04 o 
   4   1   7      851.36      827.59     39.37 o 
   5   1   7      103.42      139.25     18.36 o 
   6   1   7       27.10       57.01     18.03 o 
   7   1   7      117.80      166.61     22.70 o 
   8   1   7       71.62      131.75     29.02 o 
   9   1   7        1.55      -44.16     29.44 o 
  10   1   7        5.38      -52.95     47.55 o 
 -15   2   7        0.53       66.33     54.54 o 
 -14   2   7       37.18       35.83     35.70 o 
 -13   2   7        5.05      -34.94     32.97 o 
 -12   2   7       42.26       19.42     31.03 o 
 -11   2   7        0.32       -2.87     22.33 o 
 -10   2   7       13.54       -4.47     24.04 o 
  -9   2   7       67.29       42.81     19.39 o 
  -8   2   7      973.37      996.27     32.58 o 
  -7   2   7       59.08       69.95     16.21 o 
  -6   2   7     2001.20     2070.24     47.10 o 
  -5   2   7       40.16       13.13     12.89 o 
  -4   2   7       42.93       49.89     11.95 o 
  -3   2   7      303.30      362.59     17.30 o 
  -2   2   7     6024.18     6032.00    109.39 o 
  -1   2   7      790.78      792.64     22.51 o 
   0   2   7     3195.27     2899.51     56.96 o 
   1   2   7      261.34      315.06     42.19 o 
   2   2   7      235.76      281.91     16.39 o 
   3   2   7      330.06      386.83     26.87 o 
   4   2   7      594.53      580.21     23.75 o 
   5   2   7        3.63       15.10     16.71 o 
   6   2   7      593.46      636.93     27.45 o 
   7   2   7       17.88       31.76     20.59 o 
   8   2   7       59.19       96.83     30.31 o 
   9   2   7        6.66      -10.19     46.35 o 
  10   2   7        8.55      -32.43     55.75 o 
 -14   3   7        0.05      -28.24     37.48 o 
 -13   3   7        8.82       40.21     36.82 o 
 -12   3   7        0.09      -49.85     33.60 o 
 -11   3   7       41.82       30.83     30.30 o 
 -10   3   7      115.35      102.16     31.22 o 
  -9   3   7       62.80       50.50     20.03 o 
  -8   3   7       85.95       94.09     18.89 o 
  -7   3   7      935.87      964.52     57.21 o 
  -6   3   7       28.17       22.30     15.80 o 
  -5   3   7      117.78      134.58     16.69 o 
  -4   3   7     1390.26     1380.26     36.71 o 
  -3   3   7      677.56      683.75     33.23 o 
  -2   3   7      614.18      570.39     19.56 o 
  -1   3   7     2076.61     1989.52     37.26 o 
   0   3   7      193.18      222.79     26.33 o 
   1   3   7     2110.88     2024.72     43.95 o 
   2   3   7      530.66      514.11     20.83 o 
   3   3   7      296.49      271.70     24.51 o 
   4   3   7      293.13      303.94     19.98 o 
   5   3   7      763.68      744.01     36.27 o 
   6   3   7       63.08       83.03     29.98 o 
   7   3   7       68.93       71.13     24.78 o 
   8   3   7       89.12       67.51     27.41 o 
   9   3   7        0.00       -2.47     27.51 o 
 -14   4   7        4.52       63.73     42.82 o 
 -13   4   7        1.92      -12.89     42.76 o 
 -12   4   7        5.64      -14.49     34.07 o 
 -11   4   7       23.30       32.00     35.56 o 
 -10   4   7       38.14       12.72     32.65 o 
  -9   4   7      611.69      653.10     45.03 o 
  -8   4   7       57.13       16.56     28.97 o 
  -7   4   7       33.61       48.12     28.84 o 
  -6   4   7        0.34      -23.71     16.18 o 
  -5   4   7      977.42      995.86     32.47 o 
  -4   4   7      353.84      333.37     20.43 o 
  -3   4   7     1198.58     1175.89     32.92 o 
  -2   4   7       70.01       76.48     17.31 o 
  -1   4   7      136.89      153.55     15.76 o 
   0   4   7      446.47      428.19     18.22 o 
   1   4   7     1231.41     1152.30     27.68 o 
   2   4   7        5.25        2.19     18.17 o 
   3   4   7     1197.20     1125.21     36.42 o 
   4   4   7      107.63       98.69     22.29 o 
   5   4   7        5.37      -10.98     21.43 o 
   6   4   7        0.46       10.87     24.25 o 
   7   4   7       95.10       53.35     26.56 o 
   8   4   7        1.33       29.45     28.40 o 
   9   4   7       18.66      -10.58     30.78 o 
 -13   5   7        9.94       55.23     42.37 o 
 -12   5   7        4.73       25.64     41.59 o 
 -11   5   7       46.24      -15.00     37.99 o 
 -10   5   7       20.39       15.72     35.97 o 
  -9   5   7        7.60        1.00     39.46 o 
  -8   5   7        0.84      -41.55     53.64 o 
  -7   5   7      204.56      197.51     68.05 o 
  -6   5   7      329.50      334.94     35.58 o 
  -5   5   7      216.88      200.28     30.85 o 
  -4   5   7      704.47      705.93     40.35 o 
  -3   5   7       41.97       40.16     16.97 o 
  -2   5   7      163.47      171.69     18.72 o 
  -1   5   7      203.72      205.91     37.94 o 
   0   5   7      131.47      156.78     25.79 o 
   1   5   7      381.09      422.71     30.71 o 
   2   5   7     1166.91     1064.76     37.28 o 
   3   5   7       65.50       50.57     23.10 o 
   4   5   7      139.36      193.68     28.54 o 
   5   5   7       51.40       51.40     25.83 o 
   6   5   7       58.40       49.26     27.43 o 
   7   5   7        0.02        0.45     27.65 o 
   8   5   7        2.12       39.52     31.25 o 
 -12   6   7        4.70       26.63     55.74 o 
 -11   6   7       62.51       87.69     43.97 o 
 -10   6   7        3.87       28.40     40.87 o 
  -9   6   7       10.89        1.83     50.65 o 
  -8   6   7       56.38       22.17     36.39 o 
  -7   6   7       33.34       16.65     58.35 o 
  -6   6   7      193.63      193.11     73.74 o 
  -5   6   7       20.23      -46.19     30.79 o 
  -4   6   7        3.19       40.96     51.35 o 
  -3   6   7       11.99      -42.36     46.56 o 
  -2   6   7       96.86       99.78     47.99 o 
  -1   6   7        9.52       24.98     41.76 o 
   0   6   7      508.56      615.22     37.88 o 
   1   6   7       89.84       76.29     29.20 o 
   2   6   7        3.67       39.46     29.41 o 
   3   6   7       11.09      -16.56     28.37 o 
   4   6   7      286.46      243.21     30.36 o 
   5   6   7       40.10       18.84     28.22 o 
   6   6   7       13.42        4.22     29.26 o 
   7   6   7        0.23      -44.07     30.12 o 
 -10   7   7        0.75       74.42     47.45 o 
  -9   7   7       28.55       99.01     46.28 o 
  -8   7   7       17.93       28.23     41.77 o 
  -7   7   7       43.14       87.74     81.74 o 
  -6   7   7       20.07        0.20     70.14 o 
  -5   7   7       25.72       84.53     69.74 o 
  -4   7   7        7.02        7.39     62.54 o 
  -3   7   7       13.52        7.19     56.55 o 
  -2   7   7       17.98       -2.40     53.15 o 
  -1   7   7      359.73      273.69     59.11 o 
   0   7   7       39.64       63.35     50.16 o 
   1   7   7       52.46      149.70     50.17 o 
   2   7   7      103.92       42.79     49.79 o 
   3   7   7        2.18      -18.85     31.55 o 
   4   7   7        2.40       31.27     35.02 o 
   5   7   7       58.72       24.25     36.89 o 
  -7   8   7       10.38        0.60     93.11 o 
  -6   8   7        3.89      -39.96     72.93 o 
  -5   8   7        8.11       -1.20     78.52 o 
  -4   8   7       15.14       36.57     69.93 o 
  -3   8   7      143.40      132.20     71.40 o 
  -2   8   7      105.47      113.37     66.78 o 
  -1   8   7       41.22       33.38     59.16 o 
   0   8   7        5.02      -25.37     59.14 o 
   1   8   7       79.14        5.20     58.17 o 
   2   8   7       16.48        5.00     56.55 o 
 -14   0   8        0.14        0.20     46.55 o 
 -12   0   8       18.98       43.36     38.97 o 
 -10   0   8      209.91      268.06     39.84 o 
  -8   0   8      118.06       93.03     21.05 o 
  -6   0   8     2114.19     2077.77     56.03 o 
  -4   0   8     2856.45     2716.12     66.67 o 
  -2   0   8      137.65      130.39     14.43 o 
   0   0   8     4055.00     3857.65     90.69 o 
   2   0   8     4419.80     4350.88    102.67 o 
   4   0   8      161.05      219.90     24.56 o 
   6   0   8     1191.18     1153.03     62.36 o 
   8   0   8        2.13       20.38     43.75 o 
 -15   1   8        0.65      120.67     54.74 o 
 -14   1   8        1.03        5.24     30.60 o 
 -13   1   8       15.70       30.40     30.00 o 
 -12   1   8       36.78       18.32     27.49 o 
 -11   1   8       88.47      137.30     24.21 o 
 -10   1   8       22.31        9.35     20.70 o 
  -9   1   8       26.90        9.22     20.92 o 
  -8   1   8      278.10      334.87     22.06 o 
  -7   1   8      591.59      623.32     25.82 o 
  -6   1   8      333.44      338.69     22.43 o 
  -5   1   8     1716.68     1752.30     33.82 o 
  -4   1   8      505.75      483.50     15.52 o 
  -3   1   8       82.92       75.69      9.42 o 
  -2   1   8     2492.95     2342.86     41.79 o 
  -1   1   8     1256.66     1280.61     26.79 o 
   0   1   8      172.30      176.92     12.05 o 
   1   1   8     1271.32     1260.63     27.44 o 
   2   1   8      224.71      225.23     17.03 o 
   3   1   8       95.49      150.63     17.99 o 
   4   1   8     3897.53     3835.89     76.60 o 
   5   1   8      301.31      311.19     47.33 o 
   6   1   8      121.23      100.77     22.31 o 
   7   1   8       43.11       63.74     22.43 o 
   8   1   8        9.05      -18.80     28.98 o 
   9   1   8        6.64      -24.39     71.43 o 
 -15   2   8        5.19      -38.16     46.15 o 
 -14   2   8        1.40       -0.40     50.35 o 
 -13   2   8        4.98        0.79     34.00 o 
 -12   2   8        8.90      -15.73     29.75 o 
 -11   2   8       40.78        8.58     22.65 o 
 -10   2   8       29.81       38.68     21.50 o 
  -9   2   8      659.32      690.82     31.35 o 
  -8   2   8       22.52       -4.90     16.99 o 
  -7   2   8     1163.49     1226.67     45.39 o 
  -6   2   8       97.59       77.61     19.94 o 
  -5   2   8      383.94      405.92     30.48 o 
  -4   2   8       68.65      102.17     14.05 o 
  -3   2   8     2188.71     2009.30     57.24 o 
  -2   2   8      151.66      203.40     15.31 o 
  -1   2   8     2105.78     1894.42     41.42 o 
   0   2   8      253.07      264.95     27.50 o 
   1   2   8       84.70      101.64     17.05 o 
   2   2   8      335.95      328.05     19.95 o 
   3   2   8      891.49      846.00     35.61 o 
   4   2   8       27.12       27.58     17.65 o 
   5   2   8       92.05      132.70     23.30 o 
   6   2   8      105.36      121.63     21.93 o 
   7   2   8       51.62       17.94     36.68 o 
   8   2   8       49.75       32.20     30.87 o 
   9   2   8       12.80       26.97     46.96 o 
 -14   3   8       13.41        3.35     37.72 o 
 -13   3   8        2.45       16.24     37.19 o 
 -12   3   8        1.47      -12.26     31.67 o 
 -11   3   8       18.80       -0.85     35.17 o 
 -10   3   8       27.51       43.00     30.78 o 
  -9   3   8      111.61      133.40     22.10 o 
  -8   3   8      328.69      388.95     43.15 o 
  -7   3   8       41.61       13.21     16.68 o 
  -6   3   8        0.51        8.16     22.33 o 
  -5   3   8      373.14      416.88     35.33 o 
  -4   3   8      947.81      932.41     29.78 o 
  -3   3   8       14.83        4.69     13.16 o 
  -2   3   8     1372.26     1388.07     34.92 o 
  -1   3   8      300.06      303.20     17.82 o 
   0   3   8        4.78       12.19     14.78 o 
   1   3   8      332.45      309.59     28.82 o 
   2   3   8     1345.56     1217.64     32.86 o 
   3   3   8       54.31       50.46     22.26 o 
   4   3   8       15.64        8.60     19.03 o 
   5   3   8      357.42      440.21     32.45 o 
   6   3   8      268.03      321.83     42.15 o 
   7   3   8        1.21      -35.68     23.79 o 
   8   3   8        5.26      -34.85     36.28 o 
   9   3   8        0.25      -45.28     30.19 o 
 -14   4   8        0.48       -0.96     52.94 o 
 -13   4   8        6.02      -13.00     39.68 o 
 -12   4   8       30.18       74.20     39.06 o 
 -11   4   8       54.50       -9.17     35.50 o 
 -10   4   8       28.52       39.94     34.07 o 
  -9   4   8      136.22      198.35     91.61 o 
  -8   4   8        1.90        9.37     29.93 o 
  -7   4   8        0.63      -48.85     63.93 o 
  -6   4   8      973.45      947.75     41.21 o 
  -5   4   8        1.81      -22.31     27.24 o 
  -4   4   8      639.64      665.10     40.37 o 
  -3   4   8      580.34      560.75     24.54 o 
  -2   4   8       11.16        8.03     16.94 o 
  -1   4   8       31.05       30.13     14.32 o 
   0   4   8     1937.73     1897.13     45.12 o 
   1   4   8       11.31       11.01     13.88 o 
   2   4   8       43.48       32.18     20.60 o 
   3   4   8        0.63      -20.34     19.58 o 
   4   4   8       16.01       -8.55     22.17 o 
   5   4   8       33.88       13.03     23.72 o 
   6   4   8       49.86       33.88     25.92 o 
   7   4   8       14.18       13.73     49.06 o 
   8   4   8       55.24       86.94     30.31 o 
 -13   5   8       27.74       26.88     42.49 o 
 -12   5   8        1.89       35.04     39.91 o 
 -11   5   8       63.41       83.08     40.93 o 
 -10   5   8       22.65      -15.22     37.04 o 
  -9   5   8        0.10        1.91     35.43 o 
  -8   5   8       88.91      103.28     63.08 o 
  -7   5   8      277.33      316.34     40.68 o 
  -6   5   8      123.24      123.79     42.80 o 
  -5   5   8      652.01      613.78     39.68 o 
  -4   5   8        0.62      -40.49     33.76 o 
  -3   5   8       77.16       59.39     24.78 o 
  -2   5   8      378.68      443.11     28.83 o 
  -1   5   8      698.65      714.14     59.42 o 
   0   5   8        5.95        7.99     25.57 o 
   1   5   8      426.33      437.15     41.91 o 
   2   5   8      247.07      203.05     29.98 o 
   3   5   8        2.46      -16.20     22.24 o 
   4   5   8        7.02       16.84     25.32 o 
   5   5   8        0.65       -3.04     26.22 o 
   6   5   8        7.72       10.52     27.84 o 
   7   5   8      114.03      100.36     30.72 o 
 -11   6   8        2.64       92.63     45.55 o 
 -10   6   8        2.17        3.24     38.03 o 
  -9   6   8      130.62      200.41     52.20 o 
  -8   6   8      112.73      103.64     40.67 o 
  -7   6   8      114.33       97.41     76.19 o 
  -6   6   8       12.06      -51.73     34.48 o 
  -5   6   8        0.87      -12.62     32.38 o 
  -4   6   8        1.98      -64.73     50.75 o 
  -3   6   8      724.35      791.99     76.38 o 
  -2   6   8      160.81      101.03     48.82 o 
  -1   6   8      151.10      194.64     53.41 o 
   0   6   8       11.59      -16.60     27.07 o 
   1   6   8      131.66       98.28     30.55 o 
   2   6   8       34.30       -0.50     30.30 o 
   3   6   8       41.06       76.37     32.53 o 
   4   6   8        0.05       16.40     56.34 o 
   5   6   8       27.39       56.02     34.47 o 
   6   6   8        2.11       11.56     31.59 o 
 -10   7   8       30.94       76.04     48.86 o 
  -9   7   8       25.24       61.12     72.64 o 
  -8   7   8       31.82      -44.08     40.48 o 
  -7   7   8        0.18      117.88     82.11 o 
  -6   7   8        0.27       -7.99     74.72 o 
  -5   7   8       24.38       64.94     65.94 o 
  -4   7   8      107.95       13.40     65.19 o 
  -3   7   8       15.93      -26.18     59.74 o 
  -2   7   8       17.12       12.79     56.55 o 
  -1   7   8      180.06      131.64     59.02 o 
   0   7   8        3.72       -0.80     53.15 o 
   1   7   8        3.28      -42.96     52.15 o 
   2   7   8       14.32        8.59     47.76 o 
   3   7   8       21.48       -7.14     35.60 o 
   4   7   8       20.58       -9.70     36.23 o 
  -7   8   8        0.01       53.74     87.11 o 
  -6   8   8       15.12       61.74     84.52 o 
  -5   8   8       10.64       19.78     81.32 o 
  -4   8   8       27.55       21.98     76.53 o 
  -3   8   8        2.76      -58.54     68.93 o 
  -2   8   8       19.35       53.55     67.54 o 
  -1   8   8        6.25      -86.51     60.54 o 
   0   8   8        0.52      -28.57     58.14 o 
   1   8   8       33.50      -33.77     62.35 o 
 -15   0   9        0.52      -35.96     48.55 o 
 -13   0   9       26.23        0.40     42.36 o 
 -11   0   9       63.66       22.99     37.18 o 
  -9   0   9      468.18      446.99     44.76 o 
  -7   0   9     1316.02     1379.91     61.21 o 
  -5   0   9     1229.19     1301.32     41.29 o 
  -3   0   9     1250.33     1153.28     36.51 o 
  -1   0   9     2543.24     2389.24     61.57 o 
   1   0   9      682.66      651.22     28.85 o 
   3   0   9        8.68       10.06     21.38 o 
   5   0   9       29.40       -4.42     26.32 o 
   7   0   9       57.23       44.77     42.17 o 
   9   0   9        8.75       -8.79     52.95 o 
 -15   1   9        9.43      -23.58     49.95 o 
 -14   1   9       19.44       -6.45     32.52 o 
 -13   1   9        8.65      -44.43     29.62 o 
 -12   1   9      122.97      121.52     31.09 o 
 -11   1   9      100.13       71.38     27.82 o 
 -10   1   9        1.37      -19.32     21.02 o 
  -9   1   9      353.24      398.40     64.89 o 
  -8   1   9      570.54      578.41     27.83 o 
  -7   1   9       15.98       23.46     20.32 o 
  -6   1   9     1787.82     1746.30     42.40 o 
  -5   1   9      735.81      743.21     25.66 o 
  -4   1   9       43.00       37.02     10.15 o 
  -3   1   9      487.55      421.33     16.41 o 
  -2   1   9      815.07      788.58     21.14 o 
  -1   1   9      151.18      142.11     12.26 o 
   0   1   9      898.24      865.33     22.96 o 
   1   1   9      748.55      742.72     22.13 o 
   2   1   9       91.24       87.45     15.53 o 
   3   1   9       92.98       80.60     18.82 o 
   4   1   9      155.71      192.80     21.79 o 
   5   1   9       58.58       55.97     21.73 o 
   6   1   9       54.24       51.54     23.37 o 
   7   1   9        5.58       13.32     24.75 o 
   8   1   9        0.42       -7.78     34.39 o 
   9   1   9       28.80       -8.79     51.76 o 
 -15   2   9        0.37       18.18     54.14 o 
 -14   2   9       18.80      -61.94     47.96 o 
 -13   2   9        0.02      -11.19     47.95 o 
 -12   2   9       13.44       -7.25     25.57 o 
 -11   2   9       38.50       26.69     24.05 o 
 -10   2   9      547.55      570.94     46.74 o 
  -9   2   9       15.42       -6.92     21.01 o 
  -8   2   9      380.16      475.60     79.72 o 
  -7   2   9      137.07      132.97     20.48 o 
  -6   2   9      263.21      320.73     29.03 o 
  -5   2   9        9.65       13.31     15.14 o 
  -4   2   9     4483.93     4509.72     87.02 o 
  -3   2   9       14.57       10.20     14.08 o 
  -2   2   9      740.74      695.38     25.15 o 
  -1   2   9      207.42      198.50     16.85 o 
   0   2   9      367.00      370.16     19.58 o 
   1   2   9      186.20      154.24     29.83 o 
   2   2   9     1002.19     1014.29     30.14 o 
   3   2   9        3.89       31.94     24.28 o 
   4   2   9       10.13      -15.18     22.04 o 
   5   2   9      169.12      165.12     23.29 o 
   6   2   9       23.73       19.44     21.64 o 
   7   2   9       11.18      -20.11     29.99 o 
   8   2   9        4.72       15.33     34.48 o 
 -14   3   9        3.24       34.09     37.77 o 
 -13   3   9        5.47      -11.05     37.20 o 
 -12   3   9      117.55      132.74     36.62 o 
 -11   3   9      125.73      109.91     35.39 o 
 -10   3   9       25.95       13.38     30.41 o 
  -9   3   9      134.90      147.38     41.62 o 
  -8   3   9      131.63      128.31     29.54 o 
  -7   3   9        3.00      -23.85     18.83 o 
  -6   3   9     1107.08     1093.96     35.02 o 
  -5   3   9      987.94      953.42     32.90 o 
  -4   3   9        3.83        8.43     15.34 o 
  -3   3   9     1343.24     1272.61     40.53 o 
  -2   3   9      357.29      396.87     20.93 o 
  -1   3   9       19.98       14.97     15.01 o 
   0   3   9      482.01      477.35     26.94 o 
   1   3   9      168.88      203.54     19.53 o 
   2   3   9      350.63      343.13     21.77 o 
   3   3   9      709.47      771.23     38.50 o 
   4   3   9       44.87       60.82     26.03 o 
   5   3   9        2.40        8.23     26.60 o 
   6   3   9        6.16        7.15     29.74 o 
   7   3   9       69.38       52.22     28.75 o 
   8   3   9        2.02      -30.07     43.87 o 
 -13   4   9       26.53       35.97     39.84 o 
 -12   4   9       12.62      -43.86     38.10 o 
 -11   4   9       12.95        8.54     36.68 o 
 -10   4   9        0.58      -22.13     34.23 o 
  -9   4   9       50.20       49.22     33.19 o 
  -8   4   9        0.36       23.18     32.04 o 
  -7   4   9      566.01      588.60     41.35 o 
  -6   4   9       61.05       37.92     20.49 o 
  -5   4   9      325.99      395.01     25.65 o 
  -4   4   9       42.28       25.51     18.48 o 
  -3   4   9      143.40      164.98     19.14 o 
  -2   4   9       87.13       75.70     22.71 o 
  -1   4   9      695.09      632.37     33.26 o 
   0   4   9       38.09       31.13     15.68 o 
   1   4   9      394.47      397.42     58.75 o 
   2   4   9        0.86        5.51     21.21 o 
   3   4   9        5.69       -2.64     22.09 o 
   4   4   9       98.38       65.24     24.72 o 
   5   4   9      131.82       80.35     27.33 o 
   6   4   9        0.37       22.51     27.50 o 
   7   4   9        6.38      -11.29     42.74 o 
 -12   5   9        5.26      -10.18     41.61 o 
 -11   5   9       18.21       60.79     40.12 o 
 -10   5   9        0.34        9.80     44.65 o 
  -9   5   9       42.53       82.67     37.40 o 
  -8   5   9      128.89      182.39     39.03 o 
  -7   5   9      124.61      121.85     36.33 o 
  -6   5   9      169.97      177.84     34.75 o 
  -5   5   9        1.50       -5.77     46.75 o 
  -4   5   9      105.10      100.62     21.17 o 
  -3   5   9        6.74      -24.83     23.41 o 
  -2   5   9       79.16       94.72     20.31 o 
  -1   5   9       14.08       36.00     26.64 o 
   0   5   9       83.48       83.95     29.66 o 
   1   5   9        2.86       35.56     26.98 o 
   2   5   9      133.91      162.88     31.31 o 
   3   5   9        5.88      -16.89     29.95 o 
   4   5   9       63.14       77.28     27.73 o 
   5   5   9        8.04       30.62     27.70 o 
   6   5   9       29.15       37.53     30.16 o 
 -11   6   9        5.90        3.30     44.85 o 
 -10   6   9       18.61       81.11     42.11 o 
  -9   6   9       23.77      -11.32     62.25 o 
  -8   6   9       91.39       90.43     53.18 o 
  -7   6   9       97.81       99.79     41.57 o 
  -6   6   9        8.66       18.18     35.19 o 
  -5   6   9        0.40      -45.41     39.66 o 
  -4   6   9       96.14       97.17     59.38 o 
  -3   6   9       41.40      -10.59     53.76 o 
  -2   6   9      204.55      197.52     58.84 o 
  -1   6   9      195.32      184.17     32.99 o 
   0   6   9        1.86       10.20     31.20 o 
   1   6   9       17.29        1.41     40.36 o 
   2   6   9       42.14       73.87     33.22 o 
   3   6   9        0.69      -22.22     32.95 o 
   4   6   9       26.53       26.37     36.27 o 
   5   6   9        0.24       12.70     37.56 o 
  -9   7   9       55.90       72.97     55.76 o 
  -8   7   9        5.90       88.91     86.51 o 
  -7   7   9        0.26       -7.99     77.92 o 
  -6   7   9       18.40       27.38     68.54 o 
  -5   7   9       92.21      116.16     74.77 o 
  -4   7   9       27.87      -67.14     59.35 o 
  -3   7   9      197.63      132.26     63.23 o 
  -2   7   9        1.19       16.18     62.34 o 
  -1   7   9        1.33      -56.34     55.74 o 
   0   7   9        1.36      -36.36     54.74 o 
   1   7   9       43.55      -61.36     53.76 o 
   2   7   9        1.18       66.93     56.14 o 
   3   7   9       28.32       20.21     38.85 o 
  -5   8   9       20.61     -116.89     77.93 o 
  -4   8   9       16.05        4.60     70.93 o 
  -3   8   9        3.05       11.99     74.92 o 
  -2   8   9        0.52      -19.78     71.53 o 
  -1   8   9       46.82      -22.38     60.96 o 
 -14   0  10      120.90       62.39     48.59 o 
 -12   0  10      145.05       71.21     44.21 o 
 -10   0  10      131.31       84.21     39.81 o 
  -8   0  10     1897.74     1891.04     81.41 o 
  -6   0  10       70.84      101.84     23.19 o 
  -4   0  10     1726.22     1725.65     49.81 o 
  -2   0  10     3353.96     3246.18     80.39 o 
   0   0  10      956.61      938.53     45.60 o 
   2   0  10      451.88      435.19     43.74 o 
   4   0  10       72.44      108.70     27.98 o 
   6   0  10      120.28      148.98     48.39 o 
   8   0  10       25.84       12.99     52.75 o 
 -15   1  10       10.46        4.41     34.70 o 
 -14   1  10       39.23       23.48     34.48 o 
 -13   1  10        1.03      -43.73     31.57 o 
 -12   1  10      134.24      148.11     32.30 o 
 -11   1  10       25.00       39.80     36.87 o 
 -10   1  10        2.19      -20.16     38.66 o 
  -9   1  10      381.07      370.21     25.66 o 
  -8   1  10        3.88        6.40     19.48 o 
  -7   1  10      467.80      462.40     25.03 o 
  -6   1  10     1808.88     1743.50     43.25 o 
  -5   1  10        0.89      -22.53     15.02 o 
  -4   1  10     1078.10     1081.78     32.14 o 
  -3   1  10     1782.93     1722.80     35.01 o 
  -2   1  10        4.08       -6.58     10.98 o 
  -1   1  10     1077.49     1007.18     25.81 o 
   0   1  10      460.77      468.28     19.41 o 
   1   1  10      113.51      108.64     13.83 o 
   2   1  10      220.68      210.87     20.41 o 
   3   1  10      197.37      201.36     23.40 o 
   4   1  10        3.32      -23.94     20.40 o 
   5   1  10       80.86       58.30     22.73 o 
   6   1  10       13.53       26.66     26.87 o 
   7   1  10        6.08       17.00     26.55 o 
   8   1  10        0.62        2.57     35.72 o 
 -14   2  10       26.48       15.99     50.76 o 
 -13   2  10       38.37       17.59     44.57 o 
 -12   2  10       56.56       -0.68     31.02 o 
 -11   2  10       63.91       90.87     25.67 o 
 -10   2  10      161.13      176.91     26.32 o 
  -9   2  10      114.71      161.55     26.03 o 
  -8   2  10        3.94      -20.08     24.65 o 
  -7   2  10      346.08      359.83     25.76 o 
  -6   2  10       10.05      -13.37     27.51 o 
  -5   2  10     1741.83     1741.84     46.85 o 
  -4   2  10       41.98       54.97     17.21 o 
  -3   2  10      738.01      727.21     27.15 o 
  -2   2  10      131.33      138.77     22.46 o 
  -1   2  10      455.89      492.87     29.21 o 
   0   2  10        0.08      -10.19     15.52 o 
   1   2  10     1446.93     1369.74     45.01 o 
   2   2  10      106.14      120.49     19.03 o 
   3   2  10      411.98      508.10     58.15 o 
   4   2  10       55.71       67.80     22.92 o 
   5   2  10        2.40      -32.71     21.81 o 
   6   2  10        2.46      -47.55     31.70 o 
   7   2  10       44.72       93.86     35.10 o 
 -14   3  10        3.51      -31.57     52.95 o 
 -13   3  10        0.20      -43.48     34.82 o 
 -12   3  10       40.87       13.89     36.76 o 
 -11   3  10        0.41       30.39     34.36 o 
 -10   3  10      265.11      239.68     47.66 o 
  -9   3  10       56.47       72.78     24.89 o 
  -8   3  10      402.66      430.25     51.81 o 
  -7   3  10      343.24      421.94     36.79 o 
  -6   3  10     1159.89     1206.74     38.10 o 
  -5   3  10      429.14      468.08     41.47 o 
  -4   3  10     1630.90     1643.38     42.91 o 
  -3   3  10      439.85      519.41     60.30 o 
  -2   3  10        3.64        1.91     16.85 o 
  -1   3  10      257.95      270.59     20.44 o 
   0   3  10      243.62      238.60     24.40 o 
   1   3  10      258.21      259.12     21.11 o 
   2   3  10      329.07      374.43     24.00 o 
   3   3  10       55.77       62.26     33.88 o 
   4   3  10       17.71       35.42     28.45 o 
   5   3  10       14.90       24.27     29.57 o 
   6   3  10        2.91       -4.86     31.52 o 
   7   3  10        0.71       -0.41     35.16 o 
 -13   4  10        1.00       -4.83     41.30 o 
 -12   4  10       56.58       70.27     41.63 o 
 -11   4  10       55.22       18.90     38.38 o 
 -10   4  10      185.70      166.20     65.23 o 
  -9   4  10       77.42       51.36     45.78 o 
  -8   4  10      558.89      804.95     94.65 o 
  -7   4  10      275.02      241.91     33.43 o 
  -6   4  10       86.41      111.74     23.34 o 
  -5   4  10       88.33       82.38     20.94 o 
  -4   4  10      525.29      538.17     27.97 o 
  -3   4  10      102.47       94.69     20.73 o 
  -2   4  10     1212.73     1222.64     46.91 o 
  -1   4  10      181.38      128.21     24.11 o 
   0   4  10       59.95       49.22     19.15 o 
   1   4  10       50.29       69.29     27.89 o 
   2   4  10        1.49      -25.73     30.27 o 
   3   4  10        0.70      -22.72     24.86 o 
   4   4  10       83.76       63.80     28.01 o 
   5   4  10        2.40      -38.92     25.94 o 
   6   4  10        4.46      -27.12     30.12 o 
 -12   5  10        0.48       -2.25     42.26 o 
 -11   5  10       23.89       42.10     84.33 o 
 -10   5  10      186.17      206.77     78.53 o 
  -9   5  10      376.23      406.70     48.63 o 
  -8   5  10        9.67      -12.30     57.54 o 
  -7   5  10      145.31      183.32     40.43 o 
  -6   5  10       36.46       52.08     33.23 o 
  -5   5  10      279.11      275.44     37.00 o 
  -4   5  10      229.76      258.86     25.43 o 
  -3   5  10      351.32      389.90     33.75 o 
  -2   5  10       72.25       60.75     32.59 o 
  -1   5  10      342.14      438.59     37.75 o 
   0   5  10        3.84      -42.46     28.30 o 
   1   5  10       31.44       30.57     32.20 o 
   2   5  10        2.56      -34.95     27.76 o 
   3   5  10       21.02      -19.40     30.85 o 
   4   5  10       14.43       15.77     32.97 o 
   5   5  10        5.19      -40.89     35.95 o 
 -11   6  10       90.57       48.31     47.23 o 
 -10   6  10       27.76       28.26     60.25 o 
  -9   6  10        8.21       -4.91     42.82 o 
  -8   6  10        2.28       -4.24     42.17 o 
  -7   6  10      146.19      109.38     50.20 o 
  -6   6  10        2.97      -29.14     37.77 o 
  -5   6  10      231.50      279.21     70.65 o 
  -4   6  10       11.98      -33.97     61.14 o 
  -3   6  10       13.28       15.98     53.75 o 
  -2   6  10       78.27       82.16     54.58 o 
  -1   6  10       60.73       43.54     32.37 o 
   0   6  10      171.04      173.79     35.23 o 
   1   6  10       60.04       80.40     36.03 o 
   2   6  10        0.15      -18.08     49.45 o 
   3   6  10        2.59      -27.43     36.96 o 
   4   6  10       16.70       14.18     37.03 o 
  -8   7  10        0.42        8.39     83.11 o 
  -7   7  10       27.29      -48.56     78.93 o 
  -6   7  10      117.68      150.37     82.38 o 
  -5   7  10        0.39       75.72     70.73 o 
  -4   7  10       70.59        1.00     67.96 o 
  -3   7  10        0.14      -32.37     55.74 o 
  -2   7  10      104.67      131.76     64.58 o 
  -1   7  10        1.46       18.58     62.14 o 
   0   7  10       77.84       66.77     62.77 o 
   1   7  10        1.43      -22.58     59.14 o 
 -15   0  11        0.20       22.18     51.95 o 
 -13   0  11       13.60        6.59     44.76 o 
 -11   0  11      106.09       61.79     41.79 o 
  -9   0  11     1617.15     1598.89     79.86 o 
  -7   0  11        8.74       26.77     30.57 o 
  -5   0  11     2198.98     2061.65     58.89 o 
  -3   0  11     1784.74     1719.43     51.27 o 
  -1   0  11       73.25       48.92     47.28 o 
   1   0  11      443.20      439.87    103.41 o 
   3   0  11      891.18      838.29     42.04 o 
   5   0  11       32.57       72.89     32.28 o 
   7   0  11        0.72      -41.96     47.75 o 
 -15   1  11        0.54      -36.22     36.48 o 
 -14   1  11        0.56      -20.47     35.39 o 
 -13   1  11        0.31      -21.05     54.84 o 
 -12   1  11       38.09       79.64     47.26 o 
 -11   1  11      137.63      157.73     32.31 o 
 -10   1  11      124.97      157.51     31.47 o 
  -9   1  11       15.89       18.58     25.55 o 
  -8   1  11        2.97       -9.45     46.25 o 
  -7   1  11     2607.57     2687.03     69.63 o 
  -6   1  11     1240.14     1197.77     36.77 o 
  -5   1  11       11.06       12.22     16.72 o 
  -4   1  11     1326.59     1396.39     38.03 o 
  -3   1  11       12.24       15.30     16.07 o 
  -2   1  11      656.47      639.28     22.45 o 
  -1   1  11     1163.25     1137.02     37.27 o 
   0   1  11       67.70       86.21     15.42 o 
   1   1  11      347.06      331.14     21.72 o 
   2   1  11      262.18      306.93     25.33 o 
   3   1  11       11.37       29.07     22.28 o 
   4   1  11      193.09      284.67     27.72 o 
   5   1  11       45.49       39.63     25.87 o 
   6   1  11       10.45       28.10     27.99 o 
   7   1  11       17.88      -18.53     34.92 o 
 -14   2  11        5.27       38.16     48.35 o 
 -13   2  11       42.63      -32.38     48.36 o 
 -12   2  11       45.13       50.33     51.26 o 
 -11   2  11       57.02       61.70     30.60 o 
 -10   2  11       33.95      -15.38     24.78 o 
  -9   2  11      187.86      197.15     27.10 o 
  -8   2  11      938.11      818.76     42.74 o 
  -7   2  11        0.41       -1.00     20.90 o 
  -6   2  11      525.91      545.66     79.58 o 
  -5   2  11        1.14      -15.45     17.32 o 
  -4   2  11      107.81      130.07     18.74 o 
  -3   2  11       62.04       66.33     16.69 o 
  -2   2  11     1054.48     1120.98     34.78 o 
  -1   2  11        0.01       -6.06     16.85 o 
   0   2  11      791.54      744.52     28.72 o 
   1   2  11       49.42       59.12     21.54 o 
   2   2  11      133.91      139.40     21.46 o 
   3   2  11        0.39       -3.93     44.85 o 
   4   2  11       52.82       46.94     23.94 o 
   5   2  11        5.13      -38.78     25.86 o 
   6   2  11       48.53       16.20     42.47 o 
 -14   3  11        0.26       -9.19     55.14 o 
 -13   3  11       47.00        6.20     51.96 o 
 -12   3  11        2.38        9.58     37.42 o 
 -11   3  11       53.06       -8.78     35.90 o 
 -10   3  11       81.30       94.57     28.44 o 
  -9   3  11      257.81      270.53     29.95 o 
  -8   3  11       50.66       16.77     24.22 o 
  -7   3  11      140.72      107.16     24.69 o 
  -6   3  11      606.82      569.36     38.54 o 
  -5   3  11      590.29      637.85     30.67 o 
  -4   3  11       22.70       36.35     22.05 o 
  -3   3  11      241.22      282.67     22.61 o 
  -2   3  11      121.77       93.01     28.19 o 
  -1   3  11      882.26      868.51     32.35 o 
   0   3  11       27.39       53.54     29.68 o 
   1   3  11      292.55      347.06     34.93 o 
   2   3  11        1.84        0.12     24.66 o 
   3   3  11        0.11      -16.25     29.46 o 
   4   3  11       33.47       13.36     30.13 o 
   5   3  11       45.26       52.81     39.57 o 
   6   3  11        1.79      -20.33     34.99 o 
 -13   4  11        2.34      -61.64     41.10 o 
 -12   4  11       10.63      -25.97     42.06 o 
 -11   4  11      133.00      192.52     43.28 o 
 -10   4  11       33.57       13.89     38.23 o 
  -9   4  11       25.03       53.93     39.22 o 
  -8   4  11        2.12      -23.89     35.12 o 
  -7   4  11       29.27       45.58     23.57 o 
  -6   4  11      124.46       85.06     23.52 o 
  -5   4  11      285.11      331.05     26.67 o 
  -4   4  11       31.90      -12.56     20.71 o 
  -3   4  11      857.35      862.18     34.77 o 
  -2   4  11      227.02      191.24     62.96 o 
  -1   4  11       41.91       11.65     49.37 o 
   0   4  11      410.70      334.58     25.11 o 
   1   4  11      223.80      197.43     32.43 o 
   2   4  11       10.11       -5.27     31.00 o 
   3   4  11      175.21      215.96     34.61 o 
   4   4  11        2.67       -6.81     33.13 o 
   5   4  11       14.39       19.74     31.50 o 
 -12   5  11       38.04       75.74     55.46 o 
 -11   5  11        0.69      -60.98     42.65 o 
 -10   5  11       12.08       29.07    109.89 o 
  -9   5  11        0.56      -36.28     41.76 o 
  -8   5  11        0.79       -5.08     46.65 o 
  -7   5  11       17.35       23.60     37.89 o 
  -6   5  11        2.07      -39.39     35.70 o 
  -5   5  11      123.81       83.38     33.89 o 
  -4   5  11     1100.18     1027.29     73.42 o 
  -3   5  11        3.55       25.01     39.66 o 
  -2   5  11      312.81      295.20     36.12 o 
  -1   5  11      145.71      137.75     34.50 o 
   0   5  11        1.84       -6.24     31.14 o 
   1   5  11       25.96       14.80     32.91 o 
   2   5  11      281.56      294.27     38.99 o 
   3   5  11        4.24       22.68     41.26 o 
   4   5  11       76.72      105.71     39.98 o 
 -10   6  11        3.81      -31.15     45.41 o 
  -9   6  11       14.25      -39.75     44.32 o 
  -8   6  11        0.83      -33.97     41.53 o 
  -7   6  11       52.44       29.24     40.74 o 
  -6   6  11      148.70      128.02     40.15 o 
  -5   6  11       72.20      105.35     68.37 o 
  -4   6  11       64.16       46.57     63.16 o 
  -3   6  11        7.33       19.98     58.94 o 
  -2   6  11       89.91       77.97     53.18 o 
  -1   6  11        0.04      -12.59     34.38 o 
   0   6  11      220.47      199.75     40.10 o 
   1   6  11       10.27       -5.74     37.63 o 
   2   6  11        9.55      -38.62     38.55 o 
  -7   7  11       43.74       31.98     87.54 o 
  -6   7  11       63.38       32.58     78.75 o 
  -5   7  11       12.10      -59.34     71.13 o 
  -4   7  11        4.92      -64.33     70.73 o 
  -3   7  11       41.77      -45.17     66.55 o 
  -2   7  11       14.40      -50.55     70.73 o 
  -1   7  11       33.41      -93.52     62.35 o 
 -14   0  12       15.59       34.57     54.75 o 
 -12   0  12       36.07        9.99     46.76 o 
 -10   0  12        6.67      -11.39     43.16 o 
  -8   0  12       88.19       76.18     42.99 o 
  -6   0  12       60.41       66.37     35.58 o 
  -4   0  12     1413.75     1378.42     47.27 o 
  -2   0  12        1.54       -1.04     43.36 o 
   0   0  12      601.25      584.43     33.94 o 
   2   0  12      366.66      432.84     50.90 o 
   4   0  12        6.91       14.59     29.44 o 
   6   0  12       32.37       -9.99     53.76 o 
 -14   1  12        1.87      -54.13     36.08 o 
 -13   1  12        5.19      -11.91     38.76 o 
 -12   1  12        8.22       17.52     36.02 o 
 -11   1  12       61.31       57.78     33.90 o 
 -10   1  12      197.42      168.98     34.17 o 
  -9   1  12       13.97      -12.47     28.96 o 
  -8   1  12      563.03      505.71    121.68 o 
  -7   1  12      201.89      229.70     29.82 o 
  -6   1  12      346.12      387.30     25.64 o 
  -5   1  12      840.10      796.43     31.74 o 
  -4   1  12       12.03        8.91     17.99 o 
  -3   1  12      157.71      161.36     21.06 o 
  -2   1  12      622.55      591.83     27.76 o 
  -1   1  12      239.78      248.71     18.84 o 
   0   1  12       95.65       97.18     16.83 o 
   1   1  12      597.71      542.74     35.92 o 
   2   1  12        5.36      -13.62     23.12 o 
   3   1  12       87.96      143.95     25.97 o 
   4   1  12      148.78      131.04     28.33 o 
   5   1  12        0.94        2.88     28.47 o 
   6   1  12        5.84      -30.75     30.49 o 
 -14   2  12        2.02        7.19     54.74 o 
 -13   2  12        8.46       -2.58     37.12 o 
 -12   2  12        0.30      -42.58     35.36 o 
 -11   2  12       27.85       52.17     34.42 o 
 -10   2  12       49.13      -34.75     31.80 o 
  -9   2  12      333.42      404.11     31.86 o 
  -8   2  12        0.58      -35.86     28.89 o 
  -7   2  12      305.71      342.78     28.37 o 
  -6   2  12      925.67      870.64     35.52 o 
  -5   2  12        0.56        1.15     20.97 o 
  -4   2  12      104.62      131.81     21.02 o 
  -3   2  12      858.16      813.25     37.34 o 
  -2   2  12       28.16       56.38     20.35 o 
  -1   2  12     1127.76     1054.16     35.99 o 
   0   2  12       54.69       92.30     21.51 o 
   1   2  12        6.66      -32.82     24.82 o 
   2   2  12       14.98      -26.35     20.50 o 
   3   2  12      115.54       75.77     47.59 o 
   4   2  12        0.41      -39.97     26.64 o 
   5   2  12       89.07       86.88     34.09 o 
 -13   3  12        0.15      -51.55     52.35 o 
 -12   3  12        1.21      -22.18     50.55 o 
 -11   3  12       64.04       75.86     40.43 o 
 -10   3  12        9.12      -15.70     28.22 o 
  -9   3  12        7.43      -38.58     25.72 o 
  -8   3  12      712.56      756.46     37.91 o 
  -7   3  12        9.70       -7.64     23.84 o 
  -6   3  12       69.72       28.03     23.52 o 
  -5   3  12      231.40      254.45     25.84 o 
  -4   3  12      541.66      582.22     30.72 o 
  -3   3  12      124.37      157.90     22.66 o 
  -2   3  12      337.95      386.31     26.40 o 
  -1   3  12       77.36       91.05     23.49 o 
   0   3  12      168.10      173.47     29.26 o 
   1   3  12      263.07      288.78     26.23 o 
   2   3  12      116.42       88.84     24.04 o 
   3   3  12       15.35       31.05     63.44 o 
   4   3  12       75.45       65.75     52.27 o 
   5   3  12        1.65       61.26     37.29 o 
 -12   4  12        4.86      -14.52     40.22 o 
 -11   4  12        7.37       47.17     44.14 o 
 -10   4  12       80.67      113.37     43.14 o 
  -9   4  12       21.16       10.74     38.98 o 
  -8   4  12       11.89      -23.11     56.85 o 
  -7   4  12       16.19      -18.45     25.67 o 
  -6   4  12      523.27      474.14     55.94 o 
  -5   4  12      135.35      115.42     24.55 o 
  -4   4  12       30.39       33.82     24.10 o 
  -3   4  12      107.27      115.18     23.48 o 
  -2   4  12       31.40       13.51     27.92 o 
  -1   4  12        8.65       15.70     32.37 o 
   0   4  12      190.10      180.63     51.92 o 
   1   4  12       41.08       50.71     31.47 o 
   2   4  12      107.00      148.87     37.46 o 
   3   4  12        8.75      -14.05     34.18 o 
   4   4  12        7.52      -41.51     59.94 o 
 -11   5  12        0.85      -30.33     42.99 o 
 -10   5  12       22.61       29.02     44.84 o 
  -9   5  12       20.83      -62.41     43.19 o 
  -8   5  12       27.61       -0.98     43.36 o 
  -7   5  12      229.87      152.29     64.65 o 
  -6   5  12        6.95        0.04     51.25 o 
  -5   5  12      181.77      157.31     37.12 o 
  -4   5  12        3.94        8.03     33.13 o 
  -3   5  12        2.38      -22.67     41.76 o 
  -2   5  12        7.11       16.66     51.95 o 
  -1   5  12       30.71        2.08     51.76 o 
   0   5  12       97.17       71.37     37.14 o 
   1   5  12       80.16       63.28     37.16 o 
   2   5  12        2.69      -56.91     43.95 o 
   3   5  12       36.43       -4.38     35.82 o 
  -9   6  12       15.02       41.19     45.86 o 
  -8   6  12       31.79      -19.09     42.81 o 
  -7   6  12       83.11       89.68     44.09 o 
  -6   6  12       42.52       59.36     74.35 o 
  -5   6  12       17.15      -31.77     64.14 o 
  -4   6  12       89.50       87.57     65.97 o 
  -3   6  12       47.38        7.79     64.95 o 
  -2   6  12      131.59       68.19     60.99 o 
  -1   6  12        2.14       29.49     57.04 o 
   0   6  12       40.71      -16.34     39.66 o 
   1   6  12       15.52       65.32     62.94 o 
 -13   0  13       44.33      -57.16     51.16 o 
 -11   0  13       97.66      129.36     54.18 o 
  -9   0  13      130.90      116.60     49.80 o 
  -7   0  13      854.91      876.90     65.81 o 
  -5   0  13      596.81      672.02     55.63 o 
  -3   0  13      448.55      435.95     73.81 o 
  -1   0  13      400.02      466.92     36.89 o 
   1   0  13      401.79      482.76     43.29 o 
   3   0  13        4.29       34.77     32.87 o 
   5   0  13       60.78       47.97     52.77 o 
 -14   1  13       10.51      -59.43     39.62 o 
 -13   1  13        7.61      -22.33     38.98 o 
 -12   1  13       31.30       53.76     37.30 o 
 -11   1  13       21.24        8.27     35.25 o 
 -10   1  13       72.84       99.73     37.43 o 
  -9   1  13      340.33      367.55     40.60 o 
  -8   1  13       75.07       15.99     31.38 o 
  -7   1  13        3.20       18.42     27.58 o 
  -6   1  13      419.36      536.56     88.03 o 
  -5   1  13      361.68      374.00     27.28 o 
  -4   1  13      110.56       98.60     20.85 o 
  -3   1  13      236.57      243.89     24.41 o 
  -2   1  13      155.74      214.32     23.00 o 
  -1   1  13        1.13       10.21     20.67 o 
   0   1  13      260.56      283.08     32.28 o 
   1   1  13       34.31       40.88     23.24 o 
   2   1  13       29.30       22.87     36.53 o 
   3   1  13      117.17      125.16     28.77 o 
   4   1  13       21.00      -11.44     28.97 o 
 -13   2  13        0.61      -24.50     38.78 o 
 -12   2  13        0.54      -50.77     36.61 o 
 -11   2  13       24.50      -31.45     35.67 o 
 -10   2  13      125.12      172.41     51.90 o 
  -9   2  13        0.63      -36.21     31.27 o 
  -8   2  13      404.40      488.11     58.73 o 
  -7   2  13        1.10      -32.91     24.07 o 
  -6   2  13       22.03       23.00     26.43 o 
  -5   2  13        2.04      -23.56     21.98 o 
  -4   2  13      881.76      862.11     36.02 o 
  -3   2  13       35.38       15.31     21.78 o 
  -2   2  13      427.23      443.82     28.59 o 
  -1   2  13      136.47      114.19     23.19 o 
   0   2  13       25.97       50.02     28.88 o 
   1   2  13        6.17       17.09     36.06 o 
   2   2  13      147.36      131.50     25.08 o 
   3   2  13        0.51      -14.69     77.92 o 
   4   2  13       49.05       27.25     29.30 o 
 -13   3  13        2.80        8.19     49.35 o 
 -12   3  13        1.60      -16.78     56.14 o 
 -11   3  13       13.96      -13.19     52.55 o 
 -10   3  13      203.98      246.06     34.28 o 
  -9   3  13       28.51        3.29     30.59 o 
  -8   3  13        0.76      -17.73     27.59 o 
  -7   3  13        6.38      -17.23     25.24 o 
  -6   3  13      189.44      201.33     36.12 o 
  -5   3  13       57.35       43.33     25.90 o 
  -4   3  13      142.85      153.23     26.20 o 
  -3   3  13      497.45      489.87     30.77 o 
  -2   3  13       11.86       16.61     23.78 o 
  -1   3  13       45.35       62.72     28.24 o 
   0   3  13       61.40       88.04     28.83 o 
   1   3  13      112.48      111.55     24.94 o 
   2   3  13       21.12       18.08     24.86 o 
   3   3  13       83.02       87.84     37.69 o 
 -12   4  13       42.85       31.47     48.56 o 
 -11   4  13        7.70      -13.04     43.18 o 
 -10   4  13       48.48       -3.29     41.15 o 
  -9   4  13        0.42      -57.03     38.02 o 
  -8   4  13       17.22      -61.81     74.83 o 
  -7   4  13       89.42       74.91     29.06 o 
  -6   4  13      110.52       74.64     29.52 o 
  -5   4  13      241.20      210.85     30.21 o 
  -4   4  13        4.32      -17.62     26.12 o 
  -3   4  13       10.40       -4.44     25.25 o 
  -2   4  13       41.19       41.71     31.74 o 
  -1   4  13      255.01      269.92     29.05 o 
   0   4  13       49.27       -8.81     32.01 o 
   1   4  13      100.39       63.39     34.12 o 
   2   4  13       10.33      -38.98     35.72 o 
 -10   5  13       13.58      -60.57     46.22 o 
  -9   5  13       22.02       41.52     46.34 o 
  -8   5  13       59.07       -2.87     45.09 o 
  -7   5  13       37.81       -0.61     67.15 o 
  -6   5  13       72.56       37.66     40.00 o 
  -5   5  13       49.22      -18.03     30.39 o 
  -4   5  13       31.23      -52.37     43.56 o 
  -3   5  13       50.67      -22.78     59.16 o 
  -2   5  13       77.64       40.29     35.38 o 
  -1   5  13        2.26      -52.88     35.25 o 
   0   5  13      122.41      107.03     38.72 o 
   1   5  13        0.83      -16.10     46.55 o 
  -7   6  13       34.49      -18.92     45.01 o 
  -6   6  13        5.54      -84.71     69.53 o 
  -5   6  13        1.42      -45.95     72.52 o 
  -4   6  13       26.76      -22.78     65.34 o 
  -3   6  13       10.45       -0.80     68.33 o 
  -2   6  13      177.53      165.80     42.73 o 
 -12   0  14        0.34      -29.57     55.74 o 
 -10   0  14        6.08      -29.77     47.95 o 
  -8   0  14      876.36      905.78     72.63 o 
  -6   0  14      264.30      282.92     50.86 o 
  -4   0  14       13.83       36.77     41.36 o 
   0   0  14      440.42      446.65     37.67 o 
   2   0  14        2.87      -13.79     48.35 o 
 -13   1  14       14.58       -8.09     42.06 o 
 -12   1  14       58.12       57.24     42.81 o 
 -11   1  14       18.26      -48.18     35.64 o 
 -10   1  14       43.99       53.64     38.56 o 
  -9   1  14      100.31       56.20     69.68 o 
  -8   1  14      108.25      114.64     31.46 o 
  -7   1  14      281.85      324.14     63.28 o 
  -6   1  14      225.22      269.37     37.18 o 
  -5   1  14       13.82       25.78     49.65 o 
  -4   1  14      483.88      525.66     43.23 o 
  -3   1  14      196.42      232.46     25.87 o 
  -2   1  14      181.68      143.32     24.63 o 
  -1   1  14      268.93      285.17     26.99 o 
   0   1  14      152.67      142.65     25.66 o 
   1   1  14       12.39       16.69     25.18 o 
   2   1  14       59.22      -16.01     33.98 o 
   3   1  14       62.42       36.57     31.00 o 
 -13   2  14       28.77       19.26     41.38 o 
 -12   2  14        0.47      -43.42     41.96 o 
 -11   2  14       54.19       59.64     41.38 o 
 -10   2  14      100.60       68.11     45.89 o 
  -9   2  14       42.56       80.19     39.27 o 
  -8   2  14        2.20      -49.65     33.10 o 
  -7   2  14       67.21      101.55     34.37 o 
  -6   2  14        0.70      -28.46     26.56 o 
  -5   2  14      467.67      554.23     36.41 o 
  -4   2  14      149.97      126.24     26.44 o 
  -3   2  14      336.36      277.22     28.66 o 
  -2   2  14        0.38       -2.89     24.62 o 
  -1   2  14       32.03       20.74     24.83 o 
   0   2  14        0.19      -35.25     30.76 o 
   1   2  14      322.58      319.65     59.25 o 
   2   2  14        0.40      -33.25     36.25 o 
   3   2  14      100.83       74.98     31.95 o 
 -12   3  14       48.92       -2.20     57.96 o 
 -11   3  14       24.57       -0.40     54.15 o 
 -10   3  14      124.89      106.67     38.95 o 
  -9   3  14        0.61      -28.38     34.79 o 
  -8   3  14       25.03      -24.61     29.60 o 
  -7   3  14      118.24       99.65     31.21 o 
  -6   3  14      397.80      384.77     35.16 o 
  -5   3  14       62.27       47.73     28.22 o 
  -4   3  14      410.81      429.36     34.31 o 
  -3   3  14        9.80       16.03     25.92 o 
  -2   3  14        0.07       14.97     26.19 o 
  -1   3  14       95.60       70.50     37.89 o 
   0   3  14       61.22       38.22     26.48 o 
   1   3  14       30.39       11.80     25.82 o 
   2   3  14      122.76       79.25     47.29 o 
 -11   4  14       32.51      -47.76     58.75 o 
 -10   4  14       36.45        3.73     45.24 o 
  -9   4  14       11.08      -26.70     44.00 o 
  -8   4  14      241.23      302.45     46.57 o 
  -7   4  14       39.23        8.35     36.52 o 
  -6   4  14      174.11      150.87     33.97 o 
  -5   4  14       75.99       30.90     30.40 o 
  -4   4  14       87.46       73.72     28.15 o 
  -3   4  14        1.15      -11.43     27.16 o 
  -2   4  14      286.52      273.98     57.56 o 
  -1   4  14       31.46        1.28     35.14 o 
   0   4  14      126.99       88.59     51.19 o 
   1   4  14        3.34      -43.22     37.73 o 
  -9   5  14      146.06      132.32     48.45 o 
  -8   5  14       50.86      -11.59     67.35 o 
  -7   5  14      177.21      179.14     47.06 o 
  -6   5  14       12.21      -32.13     70.63 o 
  -5   5  14        2.49      -10.86     31.31 o 
  -4   5  14       59.53      -14.99     72.16 o 
  -3   5  14      100.72       59.78     66.78 o 
  -2   5  14       13.42      -33.23     39.73 o 
  -1   5  14       98.19       94.92     39.62 o 
 -11   0  15       32.03        4.20     61.95 o 
  -9   0  15      228.18      346.43     66.04 o 
  -7   0  15      112.46      147.57     47.19 o 
  -5   0  15      370.51      436.60     58.51 o 
  -3   0  15      530.02      600.61     62.99 o 
  -1   0  15      130.97      128.79     39.20 o 
   1   0  15      180.72      151.24     52.01 o 
 -12   1  15        7.33      -21.52     41.68 o 
 -11   1  15        6.16        1.19     43.71 o 
 -10   1  15      133.30      145.01     41.90 o 
  -9   1  15        0.25       -1.27     37.15 o 
  -8   1  15       79.51      103.39     39.69 o 
  -7   1  15      338.69      271.63     77.82 o 
  -6   1  15       53.18       49.27     48.87 o 
  -5   1  15      163.16      170.02     35.93 o 
  -4   1  15      478.64      477.10     41.54 o 
  -3   1  15        5.32       -3.74     31.10 o 
  -2   1  15      251.67      241.25     29.13 o 
  -1   1  15      165.59      154.44     27.63 o 
   0   1  15        1.12       -6.62     26.89 o 
   1   1  15       99.84      133.77     36.12 o 
   2   1  15       64.71       16.14     36.93 o 
 -12   2  15       75.71       30.05     46.78 o 
 -11   2  15       31.72       28.35     64.75 o 
 -10   2  15        2.84      -61.98     41.32 o 
  -9   2  15        7.70      -11.05     40.60 o 
  -8   2  15      144.11       78.91     38.40 o 
  -7   2  15        4.54      -53.60     35.73 o 
  -6   2  15      558.96      648.28     47.37 o 
  -5   2  15        3.40       17.01     27.90 o 
  -4   2  15       38.26       57.52     27.53 o 
  -3   2  15       34.03       16.07     30.87 o 
  -2   2  15      242.82      237.20     29.81 o 
  -1   2  15        1.48      -38.21     26.75 o 
   0   2  15      334.79      321.29     38.92 o 
   1   2  15        7.10      -25.64     29.54 o 
 -11   3  15       15.15       33.16     42.94 o 
 -10   3  15       79.85       21.50     42.59 o 
  -9   3  15       69.11        7.42     75.66 o 
  -8   3  15       98.08       80.11     53.18 o 
  -7   3  15      189.32      212.36     36.36 o 
  -6   3  15        0.80      -38.24     29.75 o 
  -5   3  15      349.41      378.16     44.77 o 
  -4   3  15      134.21      110.92     30.61 o 
  -3   3  15        5.23       -2.79     27.57 o 
  -2   3  15      114.74      158.79     30.17 o 
  -1   3  15      132.96       96.18     36.01 o 
   0   3  15        0.45      -35.00     31.61 o 
  -9   4  15       61.66        7.29     46.23 o 
  -8   4  15       33.46       -7.30     33.39 o 
  -7   4  15       63.54       30.68     35.75 o 
  -6   4  15        0.66      -47.67     31.78 o 
  -5   4  15       56.99       12.65     32.53 o 
  -4   4  15        4.08      -27.74     30.35 o 
  -3   4  15      312.90      324.86     43.70 o 
  -2   4  15       10.30       24.15     36.42 o 
  -1   4  15       19.49        4.91     39.68 o 
 -10   0  16      128.16      139.98     67.39 o 
  -8   0  16        6.98       22.78     57.74 o 
  -6   0  16      205.30      232.11     59.43 o 
  -4   0  16      375.19      336.17     55.09 o 
  -2   0  16        7.16       26.97     50.75 o 
   0   0  16       74.30       76.36     54.77 o 
 -11   1  16       14.51      -64.85     43.24 o 
 -10   1  16        5.87      -65.27     44.58 o 
  -9   1  16       19.56        8.26     44.22 o 
  -8   1  16       67.96       49.08     73.16 o 
  -7   1  16       86.42       62.92     40.69 o 
  -6   1  16      120.42      176.85     38.75 o 
  -5   1  16      333.85      336.62    113.36 o 
  -4   1  16       40.90        5.67     37.30 o 
  -3   1  16      119.22       98.25     44.39 o 
  -2   1  16      121.82      149.35     36.52 o 
  -1   1  16       19.74       10.88     29.05 o 
   0   1  16       47.23       56.93     73.45 o 
 -10   2  16        0.00      -33.17     45.65 o 
  -9   2  16      110.55       66.43     47.72 o 
  -8   2  16       10.82       22.03     96.21 o 
  -7   2  16      255.49      245.22     45.35 o 
  -6   2  16       14.37        1.32     39.25 o 
  -5   2  16       15.03      -11.50     48.45 o 
  -4   2  16        0.76      -30.57     35.96 o 
  -3   2  16      197.11      163.36     31.72 o 
  -2   2  16        0.54      -42.14     28.66 o 
  -1   2  16      168.31      183.61     40.56 o 
  -9   3  16       72.30       29.59     42.76 o 
  -8   3  16      141.71      195.03     48.07 o 
  -7   3  16        0.00      -56.89     44.65 o 
  -6   3  16       11.48       15.54     41.48 o 
  -5   3  16       62.65       42.81     33.30 o 
  -4   3  16       26.65       15.72     32.96 o 
  -3   3  16       50.65       32.11     31.19 o 
  -2   3  16      156.79      102.76     40.47 o 
  -9   0  17       15.01       10.59     64.34 o 
  -7   0  17      265.62      318.86     70.26 o 
  -5   0  17      250.43      332.24     70.25 o 
  -3   0  17       10.13      -77.02     51.35 o 
  -9   1  17       82.43      105.59     47.67 o 
  -8   1  17       74.61       47.05     62.87 o 
  -7   1  17       17.86      -56.73     43.86 o 
  -6   1  17      195.22      184.36     61.52 o 
  -5   1  17       58.24       42.28     41.32 o 
  -4   1  17       25.01       11.98     38.20 o 
  -3   1  17      102.29       52.48     74.87 o 
  -8   2  17      186.71      188.43     53.51 o 
  -7   2  17       12.69       31.20     44.67 o 
  -6   2  17        4.80        5.02     43.22 o 
  -5   2  17        2.06       -7.38     38.60 o 
                                                 
